# Supplementary material for: Single‐nucleus transcriptome analysis reveals disease‐ and regeneration‐associated endothelial cells in white matter vascular dementia
Source: J Cell Mol Med. 2022 May 11;26(11):3183–95. doi: 10.1111/jcmm.17315 (PMC9170821; doi:10.1111/jcmm.17315)
Supplement: Supplementary file 2 — Tab S1 [file JCMM-26-3183-s010.xlsx]

## Sheet: RIN Results
Supplementary Table 1. VaD and NC sample information. Related to figure 1.
Repository	Sample	RIN	Condition	Replicate
UC Davis	4547	5	VaD
	4582	6.4	NC	NC1
	4585	1.7	NC
	4611	2.5	NC
	4641	2.5	VaD
	4710	2.1	VaD
	4783	6.4	VaD
	4768/4786	2.7	NC
	4822	2.4	VaD
	4858	6.4	NC	NC2
	4945	3.3	NC
	4995	1.1	VaD
UCLA	A13-25	8.2	VaD	VaD5
	A02-118	2.9	VaD
	A07-151	3.7	VaD
	A07-172	4.2	VaD
	AAW19-67	3.4	VaD
NBB Sepulveda	3505	5.5	VaD	VaD1
	3586	3.3	NC
	3637	5	NC
	3761	5.6	VaD	VaD2
	4143	4.8	VaD	VaD3
	4621	7.7	NC	NC3
	1533	3.2	NC
	1947	4.1	NC
	2211	2.3	NC
	2526	5.6	NC	NC5
	3997	2.6	NC
	4137	1.8	NC
	4320	6.2	NC	NC4
	5793	2.6	NC
NBB Miami	Hct15HAJA003	2.8	NC
	Hct15HBAA005	2.3	NC
	Hct15HBCA010	2	NC
	Hct15HAWA011	3.7	NC
	HBEMA001	5.3	VaD	VaD4
	HBJDA001	2.7	VaD
	HBDHA001	2.8	VaD
	HBKMA001/3	2	VaD
NBB Harvard	S02794	2.9	VaD
	S02918	3.3	VaD
	S02918	2.5	VaD
