# Supplementary material for: Single‐nucleus transcriptome analysis reveals disease‐ and regeneration‐associated endothelial cells in white matter vascular dementia
Source: J Cell Mol Med. 2022 May 11;26(11):3183–95. doi: 10.1111/jcmm.17315 (PMC9170821; doi:10.1111/jcmm.17315)
Supplement: Supplementary file 3 — Tab S2 [file JCMM-26-3183-s011.xlsx]

## Sheet: scCATCH.cluster.markers
Supplementary Table 2. scCATCH cluster annotation and list of cell type markers. Related to figure 1.
	DAPI_scCATCH.cluster.markers
cell_type	celltype_related_marker	celltype_score	cluster_marker	PMID
Oligodendrocyte	RTN4, CNP, DHCR24, FA2H, HIPK2, MARCKSL1, P2RX7, PHACTR3, PHLDB1, POLR2F, SCD, SERINC5, OPALIN, SGK1, SIRT2, SNX1, TCF12, UGT8, ZCCHC24, ZEB2, ASPA, CDK18, DAAM2, DPYD, ERMN, GJB1, GPR37, GRM3, GSN, KLK6, LPAR1, MAG, MBP, MOBP, PLEKHB1, PLP1, PPP1R14A, SEC14L5, SHC4	0.86	ANKRD18A, ANLN, ASPA, CDK18, CLMN, CNP, CTNNA3, DAAM2, DHCR24, OPALIN, DLC1, DPYD, DPYSL5, EEPD1, ERMN, FA2H, GJB1, GLUL, GPR37, GRM3, GSN, HEPACAM, HIPK2, IQGAP1, KLK6, LGR5, LPAR1, MAG, MARCKSL1, MBP, MGAT5, MOBP, NCAM1, P2RX7, PDE4B, PHACTR3, PHLDB1, PLD1, PLEKHB1, PLP1, POLR2F, PPP1R14A, PREX1, RTN4, S100B, SCD, SEC14L5, SEMA6A, SERINC5, SGK1, SHC4, SIRT2, SLC39A11, SNX1, SORCS2, SPOCK3, TCF1…	18515322, 27806376, 26060301
Astrocyte	GFAP, ALDH1L1, ABCA1, AGT, APOE, ATP1B2, CDC42EP4, CST3, DTNA, EFEMP1, EGLN3, F3, IGFBP7, LHFPL6, LRIG1, MT1X, MT2A, NHSL1, PAPLN, PON2, RFX4, RGMA, SPON1, ZFP36L2, AQP4, FGFR3, ITGB4, SLC14A1, SLC4A4, NFIA, ARHGEF26, ATF3, CLU, CRYAB, FOS, HSPB8, PLTP, GLIS3, RNF43	0.91	ABCA1, AGT, ALDH1L1, APOE, AQP4, ATP1B2, B3GAT2, CDC42EP4, CST3, DTNA, EFEMP1, EGLN3, F3, FGFR3, GFAP, HPSE2, IGFBP7, ITGB4, LHFPL6, LRIG1, MT1X, MT2A, NHSL1, PAPLN, PAX6, PON2, RFX4, RGMA, RGS9, RYR3, SLC14A1, SLC4A4, SPON1, ZFP36L2, ACOT11, ANXA1, ARHGEF26, ARSJ, ATF3, CCDC88C, CDC14A, CLU, COL6A1, CRB1, CRYAB, DSE, EXPH5, FAM151B, FOS, FOSL2, GABRG1, GLIS3, HSPB8, ITGB8, LTBP1, NFIA, PLTP, PRL…	27314618, 26295203, 12417106, 27587997, 27806376, 26060301
OPC	VCAN, OLIG2, AFAP1L2, APOD, CSPG4, EPN2, FERMT1, GPR17, LHFPL3, PLPPR1, LRRN1, MAML2, MYT1, OLIG1, PHLDA1, PID1, SLC1A1, SNX22, SOX8, TNK2, VIPR2, WSCD1	0.85	AFAP1L2, APOD, COL20A1, CSPG4, DGKG, VCAN, EPN2, FERMT1, GPR17, HIF3A, LHFPL3, LRRN1, LUZP2, MAML2, MEGF11, MYT1, NTNG1, OLIG1, OLIG2, PCDH15, PDGFRA, PHLDA1, PID1, PLPPR1, PRRX1, RIN2, SAMHD1, SEMA3E, SEMA5A, SLC1A1, SNX22, SOX8, STK32B, TNK2, TOX, VIPR2, WSCD1	27596440, 26110560, 27806376
Mural	PDGFRB, NR4A2, RASSF3, RNF152, LRMDA	0.63	A2M, CD74, CD83, CSF1R, HIF1A, HLA-DRA, JUNB, LAMA2, LRMDA, NFIL3, NR4A2, PFKFB3, RASSF3, RNF152, ZFHX3	27339989
Neuron	RBFOX3, MAP2, SLC17A7, ENO2, SYP, GRIA3, KCNK1, ELAPOR1, LNX1, LRRTM3, NELL1, TMEM130, CNTN4, DLX1, GLRA2, NXPH1, RELN	0.89	ADAMTS2, ADAMTSL1, ATP8B1, CDH9, COL24A1, COX7C, CPE, CPNE5, CXADR, CYRIA, DKK3, ELAPOR1, ENO2, FXYD7, GABRB1, GAP43, GHR, GNAL, GRIA2, GRIA3, GRIA4, HPCAL1, HS3ST4, JUND, KCNH7, KCNK1, LAMP5, LNX1, LRRTM3, MAMDC2, MAP2, MDGA1, MEST, MPRIP, NACA, NAP1L1, NAV3, NELL1, NRP1, NTRK2, OPCML, PCDH8, PDGFD, PEA15, PTPRU, RAB2A, RBFOX3, RPL31, SLC17A7, SPARCL1, SSTR2, SYP, TAGLN3, TESC, THY1, TMEM130, TM…	28877758, 24142904, 9809557, 17651422, 27587997, 26060301
	DAPI + ERG_scCATCH.cluster.markers
cell_type	celltype_related_marker	celltype_score	cluster_marker	PMID
Microglial Cell	CSF1R, BHLHE41, P2RY12	0.71	BHLHE41, CSF1R, HS3ST4, P2RY12, SFMBT2	26060301, 29262845
Oligodendrocyte	RTN4, APOD, BIN1, CNP, DHCR24, FA2H, HIP1, HIPK2, MARCKSL1, OMG, P2RX7, PHACTR3, PHLDB1, POLR2F, RTKN, SCD, SERINC5, SGK1, SIRT2, TCF12, TMEFF2, TUBB4A, UGT8, ZCCHC24, ZDHHC9, ZEB2, ASPA, CDK18, DAAM2, DPYD, ERMN, GPR37, GRM3, GSN, KCNH8, KLK6, LGI3, LPAR1, MAG, MAL, MBP, MOBP, OPALIN, PLEKHB1, PLP1, PPP1R14A, SEC14L5, SHC4	0.86	ANKRD18A, ANLN, APOD, ASPA, BIN1, CDK18, CLMN, CNP, COBL, CREB5, CRYAB, CTNNA3, DAAM2, DHCR24, DLC1, DPYD, DPYSL5, EEPD1, ERMN, FA2H, FTH1, GPR37, GREB1L, GRM3, GSN, HIP1, HIPK2, IQGAP1, KCNH8, KLK6, LGI3, LGR5, LPAR1, MAG, MAL, MARCKSL1, MBP, MOBP, NCAM1, NFASC, OMG, OPALIN, P2RX7, PDE4B, PHACTR3, PHLDB1, PLD1, PLEKHB1, PLP1, POLR2F, PPP1R14A, RTKN, RTN4, SCD, SEC14L5, SEMA6A, SERINC5, SGK1, SHC…	18515322, 27806376, 26060301
Neuron	RBFOX3, MAP2, ENO2, SYP, CNTN4, GRIA3, LNX1, LRRTM3, NELL1, NXPH1, TMEM130	0.88	ATCAY, CDH13, CDH9, CNTN4, CPNE5, CRTAC1, DCX, ENO2, EPN2, FRAS1, GAP43, GHR, GRIA1, GRIA2, GRIA3, GRIA4, GRIK2, GRIK3, KIAA1217, LHFPL3, LNX1, LRRN1, LRRTM3, LUZP2, MAFB, MAP2, MEGF11, MYT1, NELL1, NTRK2, NXPH1, OPCML, PCDH15, PGRMC1, PID1, PLPPR1, RBFOX3, SCG2, SEMA3E, SEMA5A, SYNPR, SYP, TAGLN3, THY1, TMEM130, TRHDE, ZNF385D	28877758, 24142904, 9809557, 27587997, 26060301
Macrophage	EMB, ITGA4, MCTP2, THEMIS	0.58	BCL11B, CCDC88C, EMB, ITGA4, MCTP2, PCED1B, RPL13A, THEMIS, TXK, VAV3	29262845, 27339989
Astrocyte	GFAP, SOX9, ALDH1L1, NFIA, ABCA1, AGT, APOE, ARHGEF26, ATP13A4, ATP1B2, BBOX1, MIR9-1HG, CDC42EP4, CLU, CPE, CST3, DKK3, DOK5, DTNA, EDNRB, EFEMP1, EGLN3, EZR, F3, FOS, GABRB1, GLUL, GRAMD2B, HEPACAM, HIF3A, HSPB8, ID4, IL33, JUN, LRIG1, LRRC8A, MLC1, PAPLN, RFX4, RGMA, RHOB, SLC1A2, SLC1A3, SPARCL1, SPON1, TIMP3, AQP4, BMPR1B, FGFR3, GLI3, GLIS3, HGF, ITGA7, ITGB4, NWD1, SLC14A1, SLC4A4, BTG2, H…	0.93	ABCA1, ABCC9, ACOT11, ADCY8, ADGRG1, AGT, ALDH1L1, APOE, AQP4, ARHGEF26, ATP13A4, ATP1B2, BBOX1, BMPR1B, CDC14A, CDC42EP4, CLU, CNTNAP3, CPE, CRB1, CST3, DKK3, DOK5, DPYSL3, DTNA, EDNRB, EFEMP1, EGLN3, EIF3E, EMID1, EZR, F3, FGFR3, FOS, GABRB1, GABRG1, GFAP, GLI3, GLIS3, GLUL, GPR37L1, GRAMD2B, HEPACAM, HGF, HIF3A, HPSE2, HSPB8, ID4, IL33, ITGA7, ITGB4, JUN, LRIG1, LRRC3B, LRRC8A, LTBP1, MIR9-1HG…	27314618, 28336567, 26295203, 12417106, 27587997, 27806376, 26060301, 29262845
Endothelial Cell	PECAM1, CDH5, VWF, A2M, APOLD1, FLT1, TM4SF1	0.85	A2M, AFAP1L2, APOLD1, ATP10A, ATP8B1, BHLHE40, CD93, CDH5, CRIM1, EGFR, EPAS1, FLT1, FOSL2, HLA-E, JAG1, LAMA2, LHFPL6, LIMS2, MYO10, NFKBIA, PAPSS2, PECAM1, PON2, RIN2, RND3, SLC1A1, SLC7A11, TM4SF1, TMSB10, TNS1, TSHZ2, VWF	16141364, 14579932, 12777073, 26060301
DAPI_scCATCH.cluster.markers = cluster markers identified by scCATCH R package for the DAPI condition
DAPI + ERG_scCATCH.cluster.markers = cluster markers identified by scCATCH R package for the DAPI + ERG condition
celltype_score = Evidence-based score and annotation. For each cluster, cell types were scored on the basis of validated marker genes and their supporting literature, and the cell type with the highest score (top 1) was determined for the cluster
