# Supplementary material for: Single‐nucleus transcriptome analysis reveals disease‐ and regeneration‐associated endothelial cells in white matter vascular dementia
Source: J Cell Mol Med. 2022 May 11;26(11):3183–95. doi: 10.1111/jcmm.17315 (PMC9170821; doi:10.1111/jcmm.17315)
Supplement: Supplementary file 4 — Tab S3 [file JCMM-26-3183-s008.xlsx]

## Sheet: Sheet1
Supplementary Table 3. List of cluster-specific gene markers for DAPI condition. Related to figure 1.
DAPI
Gene	Cell Type	Cell type vs others avg_log2FC	Adjusted_p_value
ST18	Oligo	2.51758	0
CTNNA3	Oligo	2.36862	0
RNF220	Oligo	2.25008	0
PLP1	Oligo	2.20003	0
AC026316.5	Oligo	2.11125	0
MBP	Oligo	2.07751	0
MAN2A1	Oligo	2.03771	0
TMEM144	Oligo	2.02321	0
ELMO1	Oligo	1.99964	0
MOBP	Oligo	1.98016	0
PLCL1	Oligo	1.95616	0
SHTN1	Oligo	1.90389	0
IL1RAPL1	Oligo	1.89222	0
PEX5L	Oligo	1.85234	0
PIP4K2A	Oligo	1.85006	0
PRUNE2	Oligo	1.82971	0
SLC44A1	Oligo	1.81292	0
ENPP2	Oligo	1.81137	0
FRMD4B	Oligo	1.78983	0
DPYD	Oligo	1.7898	0
SLC24A2	Oligo	1.78818	0
PDE1C	Oligo	1.75735	0
CLMN	Oligo	1.73934	0
TTLL7	Oligo	1.73215	0
PCSK6	Oligo	1.73067	0
KIRREL3	Oligo	1.72769	0
DOCK5	Oligo	1.72106	0
EDIL3	Oligo	1.71289	0
TF	Oligo	1.7075	0
NKAIN2	Oligo	1.68713	0
FRYL	Oligo	1.67333	0
SH3GL3	Oligo	1.66354	0
ZNF536	Oligo	1.66217	0
SLCO1A2	Oligo	1.64742	0
DOCK10	Oligo	1.63119	0
GRM3	Oligo	1.61993	0
CNTNAP4	Oligo	1.60844	0
LINC01608	Oligo	1.60069	0
TMEM165	Oligo	1.58814	0
PIEZO2	Oligo	1.58706	0
UNC5C	Oligo	1.5845	0
LRP2	Oligo	1.57305	0
SYNJ2	Oligo	1.56593	0
ATP8A1	Oligo	1.56267	0
MAP7	Oligo	1.56068	0
ABCA8	Oligo	1.5565	0
SLC5A11	Oligo	1.55537	0
ANLN	Oligo	1.55385	0
HDAC2-AS2	Oligo	1.53497	0
SPOCK3	Oligo	1.53128	0
AK5	Oligo	1.53122	0
CNTN2	Oligo	1.52503	0
C10orf90	Oligo	1.51718	0
KCNMB4	Oligo	1.51677	0
FAM107B	Oligo	1.51573	0
QDPR	Oligo	1.51502	0
TMTC2	Oligo	1.50878	0
MYO1D	Oligo	1.50546	0
RAPGEF5	Oligo	1.49676	0
VRK2	Oligo	1.49449	0
UGT8	Oligo	1.49238	0
PLEKHH1	Oligo	1.48736	0
PXK	Oligo	1.48304	0
ZDHHC20	Oligo	1.4768	0
PLD1	Oligo	1.47111	0
LPAR1	Oligo	1.46092	0
CDK19	Oligo	1.44071	0
PTPRK	Oligo	1.42958	0
PALM2	Oligo	1.42572	0
DNAJC6	Oligo	1.424	0
AMER2	Oligo	1.40784	0
ADIPOR2	Oligo	1.3958	0
PHLPP1	Oligo	1.39565	0
CDK18	Oligo	1.37285	0
DLG1	Oligo	1.36925	0
MOG	Oligo	1.36898	0
ABCA2	Oligo	1.35724	0
FOLH1	Oligo	1.34452	0
CNDP1	Oligo	1.34353	0
HHIP	Oligo	1.33792	0
POLR2F	Oligo	1.3368	0
SELENOP	Oligo	1.33611	0
SHROOM4	Oligo	1.3269	0
NCOA7	Oligo	1.30224	0
AGTPBP1	Oligo	1.29824	0
YPEL2	Oligo	1.29698	0
APLP1	Oligo	1.29422	0
PTPRD	Oligo	1.29375	0
CLDND1	Oligo	1.2927	0
KLHL32	Oligo	1.28821	0
CD22	Oligo	1.2844	0
KIF6	Oligo	1.28402	0
KCNH8	Oligo	1.28298	0
LPGAT1	Oligo	1.28099	0
2021-09-07	Oligo	1.27825	0
GLDN	Oligo	1.26859	0
FA2H	Oligo	1.26832	0
CNP	Oligo	1.26814	0
MVB12B	Oligo	1.26379	0
SORT1	Oligo	1.2623	0
PDE1A	Oligo	1.25016	0
ENOX1	Oligo	1.24737	0
TMEFF2	Oligo	1.24598	0
LAMP2	Oligo	1.24473	0
AC090502.1	Oligo	1.24319	0
AC009063.2	Oligo	1.23893	0
LINC00639	Oligo	1.23198	0
PDE8A	Oligo	1.22236	0
SH3TC2	Oligo	1.21317	0
COL4A5	Oligo	1.21185	0
DIP2B	Oligo	1.21046	0
CERCAM	Oligo	1.20927	0
FRMD5	Oligo	1.20625	0
OTUD7A	Oligo	1.20067	0
ABCA6	Oligo	1.19049	0
LINC00320	Oligo	1.18994	0
ZEB2	Oligo	1.18495	0
SCD	Oligo	1.18488	0
ST6GALNAC3	Oligo	1.18362	0
SEMA4D	Oligo	1.17686	0
LIMCH1	Oligo	1.17248	0
SPP1	Oligo	1.16152	0
MYRF	Oligo	1.16066	0
ARAP2	Oligo	1.1466	0
GNAI1	Oligo	1.14428	0
LANCL1	Oligo	1.14329	0
2021-03-01	Oligo	1.14002	0
IQGAP1	Oligo	1.13978	0
PLA2G16	Oligo	1.13385	0
SPOCK1	Oligo	1.12999	0
RYBP	Oligo	1.12775	0
BIN1	Oligo	1.12539	0
NT5DC1	Oligo	1.12537	0
SLAIN1	Oligo	1.12451	0
SLCO3A1	Oligo	1.12292	0
NKX6-2	Oligo	1.11595	0
SLC22A23	Oligo	1.11383	0
AC016597.1	Oligo	1.10248	0
LURAP1L-AS1	Oligo	1.09987	0
CREB5	Oligo	1.09875	0
RASGRP3	Oligo	1.0933	0
MAG	Oligo	1.09117	0
ATG4C	Oligo	1.09065	0
TTYH2	Oligo	1.08942	0
GAB1	Oligo	1.08601	0
TRIM2	Oligo	1.07383	0
LINC01630	Oligo	1.07055	0
DYSF	Oligo	1.06801	0
MTUS1	Oligo	1.06547	0
ITGA2	Oligo	1.06446	0
RTN4	Oligo	1.05996	0
PRR5L	Oligo	1.05854	0
ERMN	Oligo	1.05491	0
DUBR	Oligo	1.05044	0
MAL	Oligo	1.03922	0
SGK1	Oligo	1.03357	0
KIF13B	Oligo	1.03276	0
SRCIN1	Oligo	1.03112	0
AC106869.1	Oligo	1.03041	0
DPYSL5	Oligo	1.02906	0
PSEN1	Oligo	1.02735	0
LRRC1	Oligo	1.02287	0
SLC12A2	Oligo	1.02249	0
AL354809.1	Oligo	1.01654	0
FUT8	Oligo	1.01562	0
PPP1R16B	Oligo	1.01424	0
CPOX	Oligo	1.01345	0
TMEM63A	Oligo	1.01205	0
NDRG1	Oligo	1.01185	0
KIAA1324L	Oligo	1.00817	0
DNM3	Oligo	1.00761	0
MIR181A1HG	Oligo	1.00761	0
AC096564.1	Oligo	1.00525	0
FMNL2	Oligo	1.00344	0
FAM124A	Oligo	0.998793	0
PDE4B	Oligo	0.997839	0
PCDH9	Oligo	0.99341	0
KLHL4	Oligo	0.992761	0
HS3ST5	Oligo	0.990371	0
GPR37	Oligo	0.988082	0
USP54	Oligo	0.98732	0
SLC25A13	Oligo	0.986229	0
ANK3	Oligo	0.985877	0
PICALM	Oligo	0.984589	0
SUN2	Oligo	0.984253	0
NCKAP5	Oligo	0.982707	0
ADAMTS18	Oligo	0.980504	0
EFHD1	Oligo	0.980206	0
AATK	Oligo	0.977899	0
DLC1	Oligo	0.977552	0
CCP110	Oligo	0.976083	0
LGR5	Oligo	0.974766	0
RASGRF2	Oligo	0.970968	0
FAM13C	Oligo	0.970895	0
PPM1H	Oligo	0.965493	0
NECAB1	Oligo	0.962523	0
MOB3B	Oligo	0.953815	0
QKI	Oligo	0.952723	0
LINC01170	Oligo	0.952522	0
LINC00862	Oligo	0.949294	0
COLGALT2	Oligo	0.948473	0
TLE4	Oligo	0.94335	0
SIK3	Oligo	0.935837	0
ZNF652	Oligo	0.934172	0
MAP4K5	Oligo	0.934003	0
LDB3	Oligo	0.931492	0
ATP1B1	Oligo	0.929748	0
PTBP2	Oligo	0.922558	0
NINJ2	Oligo	0.922424	0
ASPA	Oligo	0.920743	0
TMTC4	Oligo	0.918813	0
SYNDIG1	Oligo	0.918044	0
JAM3	Oligo	0.917482	0
HAPLN2	Oligo	0.913343	0
RAB40B	Oligo	0.911902	0
C1QTNF3-AMACR	Oligo	0.910423	0
TBC1D12	Oligo	0.909174	0
LIPA	Oligo	0.908234	0
DLG2	Oligo	0.905342	0
HECW2	Oligo	0.904646	0
DEPTOR	Oligo	0.903888	0
SPTLC2	Oligo	0.90304	0
LRRC63	Oligo	0.902819	0
ANKIB1	Oligo	0.90235	0
TMEM98	Oligo	0.900431	0
SAMD12	Oligo	0.898524	0
TCF12	Oligo	0.898319	0
USP31	Oligo	0.898061	0
CCDC88A	Oligo	0.896754	0
ARHGAP23	Oligo	0.896321	0
SEC14L5	Oligo	0.89506	0
ERBIN	Oligo	0.894718	0
DOCK9	Oligo	0.886466	0
ARFGEF3	Oligo	0.885614	0
TPPP	Oligo	0.884525	0
CPEB2	Oligo	0.884209	0
TULP4	Oligo	0.883406	0
MAGI2	Oligo	0.881599	0
ARHGAP21	Oligo	0.879171	0
CPM	Oligo	0.878677	0
ACER3	Oligo	0.877403	0
ANO4	Oligo	0.87739	0
AL359091.1	Oligo	0.875153	0
HIPK2	Oligo	0.872564	0
RNF13	Oligo	0.872426	0
MEGF10	Oligo	0.870484	0
MYO1E	Oligo	0.863657	0
BTBD3	Oligo	0.857634	0
EXOC6B	Oligo	0.854732	0
CA2	Oligo	0.853913	0
RNF144A	Oligo	0.852938	0
GPM6B	Oligo	0.850937	0
NFASC	Oligo	0.846992	0
RNF130	Oligo	0.846787	0
CLASP2	Oligo	0.846507	0
SECISBP2L	Oligo	0.846413	0
MAP4K4	Oligo	0.846283	0
ALCAM	Oligo	0.845116	0
SSH2	Oligo	0.84509	0
TTLL11	Oligo	0.844248	0
RHOBTB1	Oligo	0.843534	0
PIK3C2B	Oligo	0.843075	0
PKP4	Oligo	0.843064	0
C12orf76	Oligo	0.834196	0
AGAP1	Oligo	0.82842	0
AC012593.1	Oligo	0.826225	0
KDM6A	Oligo	0.825894	0
FAR1	Oligo	0.825231	0
HBS1L	Oligo	0.817527	0
TJP1	Oligo	0.815841	0
APBB2	Oligo	0.811898	0
AGPAT4	Oligo	0.808006	0
ZNF638	Oligo	0.807855	0
NLK	Oligo	0.806761	0
SGK3	Oligo	0.804556	0
ZNF365	Oligo	0.80109	0
AMD1	Oligo	0.80103	0
HPN-AS1	Oligo	0.798716	0
PTMA	Oligo	0.798288	0
NUTM2A-AS1	Oligo	0.797755	0
TFEB	Oligo	0.794212	0
TSPAN5	Oligo	0.791016	0
ADCY5	Oligo	0.790668	0
C9orf3	Oligo	0.789223	0
CD55	Oligo	0.789065	0
ATP11A	Oligo	0.788143	0
PCA3	Oligo	0.787407	0
DIP2C	Oligo	0.785098	0
USP32	Oligo	0.785061	0
DAAM2	Oligo	0.784792	0
TARSL2	Oligo	0.784686	0
NDE1	Oligo	0.784442	0
KCNJ2	Oligo	0.782874	0
DICER1	Oligo	0.782169	0
GSN	Oligo	0.778265	0
PPP1R21	Oligo	0.777552	0
FOXN2	Oligo	0.775939	0
OPALIN	Oligo	0.774012	0
NCAM2	Oligo	0.770341	0
RASGRF1	Oligo	0.76797	0
SLC31A2	Oligo	0.763731	0
GAB2	Oligo	0.762892	0
AC106791.1	Oligo	0.762737	0
LSS	Oligo	0.759795	0
RETREG1	Oligo	0.758358	0
TPD52	Oligo	0.756986	0
BCAS1	Oligo	0.755843	0
GREB1L	Oligo	0.753105	0
AC110285.1	Oligo	0.750728	0
WDR20	Oligo	0.75023	0
KLHL3	Oligo	0.746007	0
RGCC	Oligo	0.745758	0
DLEU2	Oligo	0.744525	0
BOK	Oligo	0.74417	0
ENOSF1	Oligo	0.742425	0
FGFR2	Oligo	0.741387	0
OSBP2	Oligo	0.740073	0
TMPRSS5	Oligo	0.739818	0
TP53TG5	Oligo	0.739444	0
LINC01792	Oligo	0.73866	0
CPQ	Oligo	0.737206	0
SNX30	Oligo	0.736074	0
PTK2	Oligo	0.73582	0
PLLP	Oligo	0.735732	0
BRMS1L	Oligo	0.73553	0
GLTP	Oligo	0.734387	0
ITCH	Oligo	0.732281	0
FNIP2	Oligo	0.728464	0
AC004690.2	Oligo	0.725673	0
SRPK2	Oligo	0.724704	0
PALM2-AKAP2	Oligo	0.722312	0
MAGEC3	Oligo	0.720868	0
CHRM5	Oligo	0.719048	0
FAM95C	Oligo	0.718643	0
KLHL2	Oligo	0.718216	0
P2RX7	Oligo	0.718067	0
PPP2R2A	Oligo	0.715807	0
ZDHHC11B	Oligo	0.715776	0
ZNF708	Oligo	0.710295	0
CD9	Oligo	0.709862	0
MICAL3	Oligo	0.708097	0
AC063944.1	Oligo	0.706571	0
LINC01470	Oligo	0.703872	0
REPS2	Oligo	0.70108	0
HSPA2	Oligo	0.700337	0
CDH19	Oligo	0.698712	0
TMC7	Oligo	0.69827	0
GTDC1	Oligo	0.697757	0
CBR1	Oligo	0.697192	0
PHLDB1	Oligo	0.695375	0
ADSS	Oligo	0.693426	0
NEO1	Oligo	0.69218	0
FDFT1	Oligo	0.690987	0
ADAM10	Oligo	0.687986	0
PCDH9-AS2	Oligo	0.687021	0
YWHAQ	Oligo	0.686305	0
ELOVL7	Oligo	0.685446	0
ABHD17B	Oligo	0.685221	0
GLCE	Oligo	0.68457	0
NCAM1	Oligo	0.683468	0
AGMO	Oligo	0.682484	0
CCDC122	Oligo	0.68198	0
UBE4B	Oligo	0.681807	0
TMEM235	Oligo	0.680758	0
CDK17	Oligo	0.680434	0
NPC1	Oligo	0.679239	0
2021-09-04	Oligo	0.678845	0
ENPP6	Oligo	0.678798	0
TUBB4A	Oligo	0.676221	0
CARNS1	Oligo	0.673437	0
GRID1	Oligo	0.669775	0
NXPE3	Oligo	0.669691	0
CAMK2N1	Oligo	0.669329	0
SEMA3B	Oligo	0.669091	0
TMCC2	Oligo	0.667679	0
EPS15	Oligo	0.666715	0
PREX1	Oligo	0.664639	0
CNKSR3	Oligo	0.664451	0
STK39	Oligo	0.660091	0
PACS2	Oligo	0.658782	0
UBE2E2	Oligo	0.658111	0
CORO2B	Oligo	0.657548	0
ENOX2	Oligo	0.655096	0
TACC1	Oligo	0.654801	0
GNAO1	Oligo	0.653498	0
FCHO1	Oligo	0.653421	0
CPNE2	Oligo	0.653147	0
SLC4A8	Oligo	0.652716	0
FEZ1	Oligo	0.652247	0
PLEKHA1	Oligo	0.651243	0
WNK1	Oligo	0.64985	0
GREM1	Oligo	0.649635	0
CCNY	Oligo	0.649324	0
TUBA1A	Oligo	0.648975	0
RBPJ	Oligo	0.645848	0
TSPAN15	Oligo	0.645128	0
FAXDC2	Oligo	0.64343	0
CPB2-AS1	Oligo	0.643393	0
DAPK2	Oligo	0.64189	0
PPP1R14A	Oligo	0.641844	0
PTP4A2	Oligo	0.64113	0
HIP1	Oligo	0.640724	0
UVRAG	Oligo	0.640494	0
TRAPPC10	Oligo	0.639257	0
NSMCE2	Oligo	0.638877	0
SVIP	Oligo	0.638723	0
CUEDC1	Oligo	0.6386	0
ATP10B	Oligo	0.638057	0
PLEKHG3	Oligo	0.636713	0
AUTS2	Oligo	0.636431	0
SYT9	Oligo	0.635567	0
MOSPD2	Oligo	0.633445	0
MEIS1	Oligo	0.630221	0
NIPAL3	Oligo	0.629556	0
AC118549.1	Oligo	0.629226	0
ARHGEF2	Oligo	0.627889	0
CDKL1	Oligo	0.626462	0
COBL	Oligo	0.624438	0
MYO6	Oligo	0.624327	0
PSME4	Oligo	0.622153	0
PPP4R2	Oligo	0.620424	0
ELF2	Oligo	0.619671	0
SCARB2	Oligo	0.619616	0
ZDHHC9	Oligo	0.618926	0
SNX29	Oligo	0.618816	0
AP002370.2	Oligo	0.615979	0
CDK6	Oligo	0.615871	0
GRB10	Oligo	0.614321	0
CYP7B1	Oligo	0.613652	0
RAB30	Oligo	0.611942	0
STARD9	Oligo	0.611228	0
AKAP6	Oligo	0.607465	0
NAPEPLD	Oligo	0.605922	0
ANAPC5	Oligo	0.603564	0
SLC22A15	Oligo	0.603287	0
TECPR2	Oligo	0.602533	0
PWWP2A	Oligo	0.601354	0
ATXN1	Oligo	0.600226	0
CDKN1C	Oligo	0.598535	0
LINC00877	Oligo	0.598295	0
EPB41L2	Oligo	0.597738	0
ARHGEF37	Oligo	0.596659	0
KCNQ1OT1	Oligo	0.595296	0
LRRC8B	Oligo	0.595104	0
GAS7	Oligo	0.594243	0
SLC39A11	Oligo	0.592594	0
SEMA3C	Oligo	0.589136	0
C1GALT1	Oligo	0.588943	0
PDE7A	Oligo	0.588486	0
BBX	Oligo	0.586333	0
ZBED5	Oligo	0.585937	0
STRN	Oligo	0.584546	0
MTMR7	Oligo	0.584185	0
AC084032.1	Oligo	0.582757	0
INF2	Oligo	0.582483	0
ACSS2	Oligo	0.581555	0
STXBP3	Oligo	0.581308	0
FANCL	Oligo	0.580976	0
CACNA2D1	Oligo	0.580627	0
SPNS2	Oligo	0.579994	0
ATL1	Oligo	0.579953	0
RFTN2	Oligo	0.579328	0
MITF	Oligo	0.578314	0
FAM222A	Oligo	0.576419	0
AC079594.2	Oligo	0.573941	0
IGSF11	Oligo	0.572492	0
PLEKHB1	Oligo	0.567507	0
CDH8	Oligo	0.567336	0
SLC38A9	Oligo	0.566534	0
ZNF704	Oligo	0.565412	0
RAP1A	Oligo	0.565368	0
RICTOR	Oligo	0.56426	0
PPP2R3A	Oligo	0.56316	0
2021-09-08	Oligo	0.562383	0
PLXDC2	Oligo	0.562113	0
SEMA6A	Oligo	0.561767	0
GPRC5B	Oligo	0.561496	0
LRRC8C-DT	Oligo	0.560537	0
C21orf91	Oligo	0.558737	0
RASSF2	Oligo	0.558382	0
SH3TC2-DT	Oligo	0.558143	0
DHCR24	Oligo	0.557769	0
SLC7A14	Oligo	0.557681	0
PPM1B	Oligo	0.557144	0
TCP11L2	Oligo	0.556892	0
MTMR2	Oligo	0.55507	0
CPEB1	Oligo	0.553904	0
TMEM87A	Oligo	0.550315	0
AF165147.1	Oligo	0.550217	0
UNC5B	Oligo	0.55021	0
MPP5	Oligo	0.548787	0
TMCC3	Oligo	0.548145	0
LINC00854	Oligo	0.54707	0
C9orf85	Oligo	0.546895	0
SERPINI1	Oligo	0.546263	0
WSB1	Oligo	0.545332	0
TRPM6	Oligo	0.544356	0
TRPC4AP	Oligo	0.544049	0
OSBPL9	Oligo	0.543241	0
DSCAML1	Oligo	0.543166	0
KLF13	Oligo	0.542685	0
EVA1C	Oligo	0.54178	0
USP47	Oligo	0.54173	0
JAKMIP3	Oligo	0.54129	0
SLC38A2	Oligo	0.541277	0
FAM13B	Oligo	0.541082	0
STMN1	Oligo	0.538956	0
KLK6	Oligo	0.538139	0
AC105383.1	Oligo	0.537763	0
ELAVL3	Oligo	0.536829	0
PLPP2	Oligo	0.536576	0
APOLD1	Oligo	0.53509	0
LINC00844	Oligo	0.535023	0
SH3BP4	Oligo	0.534483	0
ZBTB44	Oligo	0.534389	0
DOCK1	Oligo	0.534209	0
LARP6	Oligo	0.533569	0
PRIMA1	Oligo	0.532907	0
RHOU	Oligo	0.531639	0
PTPN13	Oligo	0.530919	0
ZNF146	Oligo	0.528358	0
LDLRAP1	Oligo	0.527458	0
MFSD6	Oligo	0.527446	0
ENO4	Oligo	0.526319	0
PMP22	Oligo	0.525822	0
AL139294.1	Oligo	0.524869	0
WASHC5	Oligo	0.523955	0
BCL2L1	Oligo	0.523928	0
SIRT2	Oligo	0.522369	0
SH3D19	Oligo	0.521348	0
ATM	Oligo	0.520051	0
TMEM64	Oligo	0.519549	0
STMN4	Oligo	0.519365	0
ZNF397	Oligo	0.518945	0
FAM102A	Oligo	0.518027	0
INSR	Oligo	0.517908	0
LCOR	Oligo	0.517867	0
MID1IP1	Oligo	0.51745	0
ENDOD1	Oligo	0.516859	0
ZNF644	Oligo	0.516792	0
RPS6KA5	Oligo	0.516468	0
ATG13	Oligo	0.514482	0
LGI3	Oligo	0.513596	0
NALCN	Oligo	0.512467	0
ZNF565	Oligo	0.512132	0
RAB11FIP4	Oligo	0.511683	0
CCNH	Oligo	0.51131	0
B3GAT1	Oligo	0.511184	0
CRYBG3	Oligo	0.509553	0
ARHGAP22	Oligo	0.509188	0
BBS9	Oligo	0.508638	0
RTTN	Oligo	0.508037	0
ERBB3	Oligo	0.507944	0
REEP3	Oligo	0.506057	0
PRKX	Oligo	0.505974	0
CDC42BPA	Oligo	0.505952	0
CYTH1	Oligo	0.505137	0
AFMID	Oligo	0.504181	0
APPBP2	Oligo	0.503667	0
ZKSCAN1	Oligo	0.500255	0
OLMALINC	Oligo	0.499441	0
MTMR10	Oligo	0.499436	0
CNOT2	Oligo	0.49923	0
CHKA	Oligo	0.49754	0
CPPED1	Oligo	0.497455	0
TSGA10	Oligo	0.497252	0
EEPD1	Oligo	0.497095	0
EML2	Oligo	0.496254	0
MBOAT2	Oligo	0.495362	0
HTATIP2	Oligo	0.495212	0
SOX10	Oligo	0.494908	0
CDC14B	Oligo	0.494661	0
PROX1	Oligo	0.493916	0
BACE1	Oligo	0.49367	0
CHADL	Oligo	0.492617	0
HIST1H2AC	Oligo	0.491978	0
DENND5A	Oligo	0.491649	0
EMC10	Oligo	0.491567	0
VWA1	Oligo	0.491484	0
TMC6	Oligo	0.491364	0
UBE2R2	Oligo	0.488995	0
FGF1	Oligo	0.487181	0
LINC02241	Oligo	0.487169	0
TMEM59	Oligo	0.487077	0
HSD17B4	Oligo	0.486915	0
ACTN4	Oligo	0.486566	0
RDX	Oligo	0.484931	0
WDPCP	Oligo	0.484679	0
CRTC3	Oligo	0.484098	0
GCA	Oligo	0.483969	0
ELL2	Oligo	0.48146	0
PHIP	Oligo	0.481204	0
CYP2J2	Oligo	0.478602	0
SNX9	Oligo	0.478203	0
SNX1	Oligo	0.475467	0
BCAS3	Oligo	0.472144	0
SORCS2	Oligo	0.472126	0
WHRN	Oligo	0.471118	0
C3orf58	Oligo	0.470765	0
PPP2R5A	Oligo	0.470734	0
DNAJB2	Oligo	0.470464	0
GARNL3	Oligo	0.469723	0
ECPAS	Oligo	0.46821	0
ACYP2	Oligo	0.468071	0
MON2	Oligo	0.46467	0
IVNS1ABP	Oligo	0.464534	0
EML1	Oligo	0.462261	0
ARHGAP17	Oligo	0.461772	0
RNASE1	Oligo	0.461403	0
CYP27A1	Oligo	0.460793	0
MTURN	Oligo	0.459057	0
HP1BP3	Oligo	0.458263	0
ACSL1	Oligo	0.456673	0
NAIP	Oligo	0.455503	0
VEZF1	Oligo	0.455479	0
MARCKSL1	Oligo	0.454161	0
DYNC1I2	Oligo	0.451583	0
TBC1D5	Oligo	0.451131	0
APP	Oligo	0.451047	0
PRKACB	Oligo	0.450864	0
ZFYVE16	Oligo	0.450493	0
SESTD1	Oligo	0.449747	0
KIF5C	Oligo	0.447774	0
ANXA4	Oligo	0.445291	0
ZC3H6	Oligo	0.444618	0
ABCG1	Oligo	0.443375	0
LINC01135	Oligo	0.443242	0
TJAP1	Oligo	0.441948	0
NEK3	Oligo	0.440668	0
FAM126A	Oligo	0.438857	0
MIGA1	Oligo	0.437741	0
SH3PXD2A	Oligo	0.436132	0
ZNF281	Oligo	0.435308	0
FKBP5	Oligo	0.433324	0
PNPT1	Oligo	0.432371	0
AP003086.2	Oligo	0.432043	0
SLC48A1	Oligo	0.431492	0
RAP1GDS1	Oligo	0.431227	0
VPS35L	Oligo	0.431163	0
INPP1	Oligo	0.429807	0
NUAK1	Oligo	0.428768	0
FAF1	Oligo	0.42845	0
MBNL2	Oligo	0.428351	0
LAMP1	Oligo	0.427615	0
GOLGA7	Oligo	0.427542	0
COPA	Oligo	0.427502	0
CEP97	Oligo	0.424821	0
ABHD6	Oligo	0.424478	0
CEP170	Oligo	0.424409	0
TOGARAM1	Oligo	0.423639	0
TMEM123	Oligo	0.423598	0
MYLIP	Oligo	0.423236	0
KIAA1755	Oligo	0.423212	0
SLF2	Oligo	0.422953	0
FBXO32	Oligo	0.420723	0
MAN2A2	Oligo	0.420494	0
DIS3L2	Oligo	0.419612	0
WIPF1	Oligo	0.417134	0
TTL	Oligo	0.416305	0
ZNF451	Oligo	0.414951	0
OTUD7B	Oligo	0.414551	0
ZNF706	Oligo	0.414508	0
AC007566.1	Oligo	0.414391	0
CPD	Oligo	0.41353	0
CLIP4	Oligo	0.41149	0
ERMP1	Oligo	0.411344	0
PDK4	Oligo	0.410706	0
ARID4B	Oligo	0.408695	0
RERE	Oligo	0.408479	0
AC096677.1	Oligo	0.407928	0
PCCB	Oligo	0.407073	0
LRRFIP2	Oligo	0.405397	0
SLC13A3	Oligo	0.405178	0
SPAG9	Oligo	0.405015	0
PPFIBP2	Oligo	0.403718	0
SHC4	Oligo	0.403272	0
ZSWIM6	Oligo	0.402744	0
TNRC6C	Oligo	0.400953	0
TPRN	Oligo	0.400875	0
RALGAPA1	Oligo	0.399724	0
RAB30-AS1	Oligo	0.399086	0
NAP1L4	Oligo	0.39896	0
USP48	Oligo	0.398017	0
CDC42SE2	Oligo	0.397956	0
KIAA1147	Oligo	0.397019	0
PPP2R2B	Oligo	0.396583	0
ARHGEF7	Oligo	0.395711	0
MYO9B	Oligo	0.395297	0
KIDINS220	Oligo	0.395256	0
NFIX	Oligo	0.393828	0
GPSM2	Oligo	0.393498	0
HDAC11	Oligo	0.393265	0
DYNC1LI2	Oligo	0.393035	0
CTNNA1	Oligo	0.392623	0
PRKCZ	Oligo	0.392266	0
NDFIP2	Oligo	0.39197	0
TIAL1	Oligo	0.391743	0
VMP1	Oligo	0.391006	0
CREB3L2	Oligo	0.390638	0
AL591895.1	Oligo	0.390194	0
APBB1	Oligo	0.389381	0
LHPP	Oligo	0.387566	0
RAD21	Oligo	0.384743	0
PTPN11	Oligo	0.383242	0
DIP2A	Oligo	0.382795	0
SF1	Oligo	0.381991	0
ZCCHC24	Oligo	0.378374	0
NIPA1	Oligo	0.377297	0
CDC42BPB	Oligo	0.375391	0
MBNL1	Oligo	0.375376	0
KIAA0930	Oligo	0.37472	0
AC098850.3	Oligo	0.373243	0
PHF3	Oligo	0.372147	0
KDM4C	Oligo	0.370992	0
FGFR1OP2	Oligo	0.370581	0
RFC1	Oligo	0.370074	0
TRA2A	Oligo	0.36997	0
PCGF5	Oligo	0.366865	0
CD164	Oligo	0.36562	0
ANKS1B	Oligo	0.365406	0
OMG	Oligo	0.361936	0
POGZ	Oligo	0.361202	0
EVI5L	Oligo	0.361001	0
STARD13	Oligo	0.36091	0
CLCN4	Oligo	0.360595	0
KIF1B	Oligo	0.360206	0
PHACTR3	Oligo	0.359472	0
KMT2E	Oligo	0.356076	0
NKTR	Oligo	0.354729	0
KIZ	Oligo	0.35402	0
NOL4L	Oligo	0.352997	0
FECH	Oligo	0.346341	0
ARL8A	Oligo	0.341606	0
ENPP4	Oligo	0.340611	0
APOD	Oligo	0.339975	0
AMPD3	Oligo	0.337424	0
SGMS1	Oligo	0.335135	0
RELN	Oligo	0.331687	0
VPS13C	Oligo	0.331076	0
BAZ2B	Oligo	0.32467	0
DNM2	Oligo	0.324253	0
HTRA1	Oligo	0.319302	0
PPP1R12B	Oligo	0.300618	0
CRYAB	Oligo	0.299481	0
PADI2	Oligo	0.292475	0
NRXN3	Oligo	0.276426	0
RYR2	Oligo	0.275011	0
N4BP2L2	Oligo	0.260477	0
LAMA2	Oligo	0.810958	1.51296e-301
HSP90AA1	Oligo	0.29985	8.01133e-300
ZMYM2	Oligo	0.345214	4.39959e-297
TALDO1	Oligo	0.332721	1.06212e-296
LINC01505	Oligo	0.805081	1.32066e-295
ANKUB1	Oligo	0.39967	2.01027e-295
SHROOM1	Oligo	0.333488	1.04672e-294
SMURF1	Oligo	0.463356	1.50353e-294
INSIG1	Oligo	0.403631	1.63512e-294
MIRLET7BHG	Oligo	0.328475	2.65283e-294
BBS2	Oligo	0.356787	3.60007e-293
ANAPC16	Oligo	0.380769	3.72654e-293
UBL3	Oligo	0.407552	7.52775e-293
ELF1	Oligo	0.448042	8.29867e-293
NCBP3	Oligo	0.337667	1.21693e-292
PIGU	Oligo	0.375941	1.43913e-292
POLK	Oligo	0.377172	7.79815e-292
JUND	Oligo	0.380361	2.03605e-291
MPDZ	Oligo	0.361974	2.42687e-291
SPPL3	Oligo	0.388298	1.43994e-290
MAP7D1	Oligo	0.330641	1.62949e-290
KLHL24	Oligo	0.348697	1.02204e-288
MKRN3	Oligo	0.381707	7.57123e-288
RNH1	Oligo	0.328285	1.79365e-287
ANKH	Oligo	0.398888	6.24152e-286
HBP1	Oligo	0.356683	1.60218e-284
NCOA6	Oligo	0.35778	1.72737e-284
RCAN2	Oligo	0.434953	6.30854e-284
CD47	Oligo	0.366391	6.99995e-284
KANSL1	Oligo	0.335217	3.94586e-283
NASP	Oligo	0.333149	2.82537e-282
AL139383.1	Oligo	0.441283	2.88589e-282
SQLE	Oligo	0.403442	3.15317e-282
TSC22D3	Oligo	0.379823	4.6581e-282
RILPL1	Oligo	0.349773	4.35508e-281
MAPRE2	Oligo	0.304531	3.08826e-280
CYB5R4	Oligo	0.362471	3.18425e-278
MDM4	Oligo	0.324	1.27105e-276
SERINC1	Oligo	0.314304	2.46129e-274
CYLD	Oligo	0.364989	4.34483e-274
FBXO7	Oligo	0.330521	2.03143e-273
RIF1	Oligo	0.359345	2.37561e-273
MTFR1	Oligo	0.363766	3.70186e-273
NFKBIZ	Oligo	0.346524	6.77136e-272
NFKB1	Oligo	0.381843	7.11703e-272
ATP11B	Oligo	0.374766	6.09778e-270
TESK2	Oligo	0.432809	6.94178e-265
UBE2Z	Oligo	0.320737	1.45396e-264
2021-03-08	Oligo	0.361005	4.30063e-264
PTPDC1	Oligo	0.330818	8.50706e-263
HNRNPDL	Oligo	0.318013	4.58415e-262
TBCB	Oligo	0.312661	5.27322e-261
SS18	Oligo	0.352047	7.29692e-258
CREBRF	Oligo	0.360933	1.25984e-257
MYO18A	Oligo	0.31148	1.50573e-257
STAG2	Oligo	0.338226	8.16401e-256
USP34	Oligo	0.266349	1.18521e-255
FBXL7	Oligo	0.307091	2.05372e-255
NIPBL	Oligo	0.307193	3.91679e-255
STOX2	Oligo	0.408754	1.36705e-254
SH3KBP1	Oligo	0.301076	6.16924e-254
FAM171A1	Oligo	0.298904	7.27923e-254
SH3RF1	Oligo	0.44968	8.15381e-254
DUSP16	Oligo	0.422455	2.31965e-253
NR3C1	Oligo	0.368423	2.8812e-253
RALY	Oligo	0.385438	4.24384e-253
AP3B1	Oligo	0.351023	1.66508e-252
ARHGAP1	Oligo	0.318507	1.27871e-251
AGO2	Oligo	0.308095	6.62073e-248
PLA2G4C	Oligo	0.489698	3.89096e-247
FTCDNL1	Oligo	0.406015	4.59224e-246
KAT6A	Oligo	0.337962	8.12472e-246
SH3BP5	Oligo	0.322543	9.74867e-246
RTKN	Oligo	0.283393	2.01375e-245
RCAN1	Oligo	0.341614	1.48717e-244
DIXDC1	Oligo	0.31366	2.37698e-242
SERINC3	Oligo	0.312492	1.17936e-241
TPTEP2-CSNK1E	Oligo	0.335458	5.14737e-241
ZNF280D	Oligo	0.337241	7.52466e-241
LITAF	Oligo	0.308788	9.25139e-241
STXBP6	Oligo	0.39684	1.14044e-240
CTTNBP2	Oligo	0.275253	2.77775e-240
PAK2	Oligo	0.332077	8.7149e-239
SREBF2	Oligo	0.347679	2.89693e-238
ATE1	Oligo	0.372577	3.09477e-238
ZBTB38	Oligo	0.346666	3.39472e-238
PIGK	Oligo	0.360863	5.7433e-238
ZNF532	Oligo	0.327297	6.37503e-238
PEBP1	Oligo	0.316651	6.46417e-236
PPFIBP1	Oligo	0.337095	7.35569e-235
EIF4G3	Oligo	0.271808	5.18697e-234
TOM1L2	Oligo	0.280559	5.65369e-234
DYM	Oligo	0.323442	9.82833e-234
AC006059.1	Oligo	0.329444	2.41053e-233
EMC2	Oligo	0.308383	3.70056e-233
PIGC	Oligo	0.330344	4.51855e-233
CEP128	Oligo	0.444152	5.74069e-233
WDR7	Oligo	0.353176	1.24786e-232
ZC3H13	Oligo	0.342068	8.3324e-232
CORO1C	Oligo	0.362756	2.80994e-231
PPA1	Oligo	0.329825	2.48413e-229
FOXP1	Oligo	0.300088	6.18877e-228
GPR137C	Oligo	0.398414	7.93015e-228
DDX6	Oligo	0.312807	1.45066e-227
SYT11	Oligo	0.300741	2.56973e-227
SRRM1	Oligo	0.28061	9.94336e-226
RALGDS	Oligo	0.304845	1.46297e-225
GATM	Oligo	0.272386	1.76907e-225
STEAP1B	Oligo	0.33618	8.00276e-224
URI1	Oligo	0.381694	7.03243e-222
ARGLU1	Oligo	0.288664	2.91728e-221
ANKRD23	Oligo	0.300872	9.5036e-221
SLC11A2	Oligo	0.303953	3.50286e-219
AC027644.4	Oligo	0.34118	5.31622e-218
SLTM	Oligo	0.321718	6.80039e-217
ABHD12	Oligo	0.311371	1.99713e-216
HNRNPH3	Oligo	0.29222	2.08794e-214
ARIH2	Oligo	0.303971	3.94549e-214
FAM177A1	Oligo	0.299095	2.7526e-213
MAP2K4	Oligo	0.494132	4.95748e-212
ARRDC3	Oligo	0.32789	2.06702e-211
MAT2A	Oligo	0.312668	1.5914e-208
TXNIP	Oligo	0.346432	1.25934e-207
CLIP2	Oligo	0.29219	1.76326e-205
PLOD3	Oligo	0.419652	1.04425e-204
DMTF1	Oligo	0.285379	2.1427e-204
NUP214	Oligo	0.313452	2.74327e-204
KIAA1468	Oligo	0.325036	3.94902e-204
TIMP2	Oligo	0.279953	6.72684e-204
CHD1L	Oligo	0.299014	7.68116e-203
PLD5	Oligo	0.414911	7.70746e-203
BTBD7	Oligo	0.355831	7.8389e-203
RALGPS1	Oligo	0.335901	1.16891e-202
CLIC4	Oligo	0.270949	3.67159e-202
FBXL5	Oligo	0.288485	1.96078e-201
DCUN1D1	Oligo	0.30874	2.30663e-201
BBIP1	Oligo	0.298727	5.41943e-201
TRMT13	Oligo	0.28431	6.2799e-201
EIF1	Oligo	0.31522	8.26836e-200
HNRNPA2B1	Oligo	0.278249	5.7417e-199
GTF2H2C	Oligo	0.324341	3.00554e-198
PUM2	Oligo	0.288224	1.28848e-197
IWS1	Oligo	0.318537	1.33806e-196
ANKRD36	Oligo	0.288659	2.00536e-196
SRSF11	Oligo	0.284956	2.64159e-195
ALDH3A2	Oligo	0.316418	4.15637e-195
TSEN15	Oligo	0.298899	8.75092e-195
ILKAP	Oligo	0.288322	5.9516e-194
AC087564.1	Oligo	0.435298	6.88774e-194
MAPK8IP1	Oligo	0.253659	9.77416e-194
GIT1	Oligo	0.27313	1.19736e-190
PTPRJ	Oligo	0.273666	2.60742e-189
ARL6IP5	Oligo	0.282002	7.21395e-189
PPP2R3C	Oligo	0.304278	2.78406e-188
SELENOW	Oligo	0.285881	5.56189e-188
SMARCA5	Oligo	0.279544	4.13735e-187
PTPRF	Oligo	0.264663	5.78525e-187
TMEM184B	Oligo	0.276298	6.64385e-187
MFAP3L	Oligo	0.288595	1.04678e-186
TTC27	Oligo	0.32515	1.66655e-186
AC078881.1	Oligo	0.454487	5.05045e-186
AC245297.3	Oligo	0.292594	1.33687e-184
TBCD	Oligo	0.365058	1.34864e-184
TMSB4X	Oligo	0.253657	1.34232e-183
SAMD4B	Oligo	0.314946	2.17701e-183
NDUFA10	Oligo	0.280058	2.25395e-183
SLC6A8	Oligo	0.267017	2.29976e-183
PAPOLA	Oligo	0.307208	5.04284e-183
AC090517.4	Oligo	0.379447	5.70146e-183
USP14	Oligo	0.289356	1.80117e-182
WWP1	Oligo	0.312173	5.58142e-182
GNG7	Oligo	0.310011	1.13456e-181
FAM49B	Oligo	0.285178	2.86481e-181
UBR3	Oligo	0.251955	6.90177e-181
PLEKHM3	Oligo	0.314363	9.9014e-181
ANKRD12	Oligo	0.257392	1.06657e-180
CBFB	Oligo	0.297207	1.25048e-180
AL592183.1	Oligo	0.273385	2.77793e-180
ZBTB37	Oligo	0.25595	3.48635e-179
MPC1	Oligo	0.269011	4.18747e-179
ZNF24	Oligo	0.294294	6.35933e-179
PPP4R3B	Oligo	0.293135	9.06118e-179
TRIP12	Oligo	0.301632	8.35143e-178
BACH2	Oligo	0.325538	1.02008e-177
CERS4	Oligo	0.290614	1.62131e-177
SSFA2	Oligo	0.293765	1.65563e-177
CNDP2	Oligo	0.250887	2.48851e-175
ELP2	Oligo	0.28623	5.09213e-175
AC010894.3	Oligo	0.278318	2.77333e-174
NEK7	Oligo	0.319553	2.11637e-173
MTX2	Oligo	0.313148	2.987e-170
MGA	Oligo	0.287984	2.69898e-169
UTY	Oligo	0.419459	3.62792e-169
RBM33	Oligo	0.285831	3.89539e-169
COX19	Oligo	0.259596	5.01136e-169
DAZAP1	Oligo	0.251458	2.8804e-168
KIAA0556	Oligo	0.289217	8.15206e-168
ANKRD44	Oligo	0.275482	1.50232e-167
CDK5RAP2	Oligo	0.278902	5.20699e-166
ST3GAL5	Oligo	0.288501	8.68102e-166
NRDC	Oligo	0.283506	4.67337e-165
PRKAR2A	Oligo	0.29947	6.62066e-164
OCIAD1	Oligo	0.261563	8.19172e-164
NR2C2	Oligo	0.297696	2.71006e-163
WDR44	Oligo	0.282324	3.30005e-163
CCDC82	Oligo	0.258185	1.1125e-162
RMND5A	Oligo	0.285415	1.87577e-161
SF3B1	Oligo	0.261764	4.68672e-161
ITPK1	Oligo	0.33027	5.76565e-161
GATAD2B	Oligo	0.283123	5.84112e-161
LTN1	Oligo	0.254746	4.86292e-159
C21orf62-AS1	Oligo	0.320974	1.05164e-158
LINC00882	Oligo	0.41329	5.64531e-158
MINDY2	Oligo	0.283483	9.38625e-158
C15orf41	Oligo	0.373166	1.88807e-157
DNMT3A	Oligo	0.269438	5.34682e-152
HNRNPU	Oligo	0.255669	5.44573e-152
FARP2	Oligo	0.260094	2.88657e-151
PHC3	Oligo	0.271114	3.00992e-151
KCTD8	Oligo	0.515316	1.77779e-150
TMEM260	Oligo	0.271677	4.68323e-149
ARMC8	Oligo	0.271802	2.27277e-148
GCLC	Oligo	0.251231	6.89479e-148
CTDSPL2	Oligo	0.272203	1.50945e-147
PCMT1	Oligo	0.258648	6.47922e-147
SPART	Oligo	0.258762	6.91032e-147
FXR1	Oligo	0.272572	9.62177e-147
STAM	Oligo	0.268058	7.35047e-146
TBL1XR1	Oligo	0.27304	1.0288e-145
MTREX	Oligo	0.267933	1.36067e-145
KIAA2026	Oligo	0.273745	3.57877e-145
DTNB	Oligo	0.301429	1.96376e-144
PKD2	Oligo	0.265655	1.2177e-143
HEPN1	Oligo	0.269314	8.26355e-143
CGGBP1	Oligo	0.286535	1.18502e-142
PPM1D	Oligo	0.258784	1.97738e-142
MED27	Oligo	0.276964	6.44623e-142
COL4A3BP	Oligo	0.265731	1.88748e-141
DMXL1	Oligo	0.268279	3.31667e-139
RECK	Oligo	0.31198	4.29568e-139
AMBRA1	Oligo	0.269315	3.55966e-138
RASA1	Oligo	0.277794	6.18102e-137
UGDH-AS1	Oligo	0.261325	6.78603e-137
PBX3	Oligo	0.338698	7.3806e-135
PDS5B	Oligo	0.311239	4.27628e-134
SGPP1	Oligo	0.256129	7.79784e-133
KIAA0232	Oligo	0.257104	1.90182e-132
CAMKMT	Oligo	0.441615	1.50184e-130
NUFIP2	Oligo	0.270592	2.09792e-130
NDUFAF6	Oligo	0.332941	8.67843e-130
PSPC1	Oligo	0.260601	7.00783e-129
SLC35E3	Oligo	0.269166	1.45042e-124
PCDH10	Oligo	0.261602	5.41211e-123
PRDM2	Oligo	0.250749	1.72061e-122
BICRAL	Oligo	0.253736	7.07207e-122
GPBP1L1	Oligo	0.250125	3.6759e-121
KRIT1	Oligo	0.250703	1.07344e-120
UBE2G1	Oligo	0.263625	1.11238e-120
GANC	Oligo	0.270166	9.00987e-120
DYNC1I1	Oligo	0.284763	2.01571e-119
ZCCHC2	Oligo	0.29939	3.27359e-116
FANCC	Oligo	0.350745	1.13549e-114
ITSN2	Oligo	0.250999	2.9144e-114
GALK2	Oligo	0.277212	4.1623e-114
RSRC1	Oligo	0.307506	1.17885e-111
SUGT1	Oligo	0.25417	2.13725e-111
CALN1	Oligo	0.380929	2.68454e-111
LRPPRC	Oligo	0.257028	4.09658e-111
MAP1A	Oligo	0.256193	3.86106e-110
ADAM12	Oligo	0.297654	1.86947e-109
LANCL2	Oligo	0.264547	1.38977e-106
HIBCH	Oligo	0.280862	4.97679e-106
MGAT5	Oligo	0.349945	1.85055e-101
CRADD	Oligo	0.331732	5.7344e-101
TTLL5	Oligo	0.291769	9.90731e-101
SNCA	Oligo	0.318913	6.15629e-100
MICU2	Oligo	0.261699	1.14773e-99
HSPA1A	Oligo	0.666458	1.69952e-99
ZNF33A	Oligo	0.261834	2.45401e-97
TBCA	Oligo	0.251955	4.80513e-97
PHTF2	Oligo	0.265619	3.38727e-95
KIAA1328	Oligo	0.286874	5.31625e-95
LCORL	Oligo	0.285183	6.81099e-95
AC091948.1	Oligo	0.288936	1.32025e-94
RNF217	Oligo	0.259445	1.34489e-82
INVS	Oligo	0.275703	4.92259e-82
FHIT	Oligo	0.251022	7.48854e-82
HSPA1B	Oligo	0.43073	1.70333e-77
HSP90AB1	Oligo	0.355918	1.05783e-75
SOD1	Oligo	0.266635	4.4871e-75
LINC01184	Oligo	0.270049	3.37876e-72
AC006148.1	Oligo	0.35058	1.88746e-71
SNX24	Oligo	0.260342	4.62513e-58
CHORDC1	Oligo	0.311587	2.94888e-54
SUMF1	Oligo	0.313967	8.98443e-49
CACYBP	Oligo	0.269663	6.08157e-45
TMEM117	Oligo	0.271984	4.4973e-35
DPP10	Astro	3.57239	0
NRG3	Astro	3.14935	0
GLIS3	Astro	3.1094	0
NEBL	Astro	2.82872	0
ADGRV1	Astro	2.82302	0
GPM6A	Astro	2.75769	0
PITPNC1	Astro	2.71685	0
CTNNA2	Astro	2.66756	0
SORBS1	Astro	2.65458	0
PRKG1	Astro	2.64711	0
ADCY2	Astro	2.6407	0
LINC01088	Astro	2.56419	0
GFAP	Astro	2.53629	0
RYR3	Astro	2.52564	0
DTNA	Astro	2.51764	0
FMN2	Astro	2.47532	0
RFX4	Astro	2.4725	0
ABLIM1	Astro	2.42509	0
AQP4	Astro	2.39543	0
TRPM3	Astro	2.36999	0
SLC7A11	Astro	2.33442	0
CD44	Astro	2.31177	0
TPD52L1	Astro	2.30299	0
SLC1A2	Astro	2.29203	0
DCLK1	Astro	2.29084	0
BMPR1B	Astro	2.23672	0
PALLD	Astro	2.20236	0
DCLK2	Astro	2.1888	0
GPC5	Astro	2.17458	0
AQP4-AS1	Astro	2.16518	0
RNF219-AS1	Astro	2.1464	0
SOX5	Astro	2.09853	0
FAM189A2	Astro	2.0785	0
PARD3	Astro	2.04632	0
SAMD4A	Astro	2.03563	0
SLC1A3	Astro	1.99621	0
NKAIN3	Astro	1.93085	0
RORA	Astro	1.91417	0
MAP3K5	Astro	1.91264	0
PLEKHA5	Astro	1.89723	0
CARMIL1	Astro	1.8879	0
SH3BGR	Astro	1.86907	0
SPARCL1	Astro	1.85524	0
ARHGAP26	Astro	1.84279	0
CLU	Astro	1.82803	0
AC092691.1	Astro	1.82431	0
SLC14A1	Astro	1.81665	0
GNA14	Astro	1.81621	0
PTCHD1-AS	Astro	1.81299	0
HSPB8	Astro	1.79655	0
MGAT4C	Astro	1.77886	0
CACNB2	Astro	1.77625	0
ARHGEF4	Astro	1.76241	0
ATP1A2	Astro	1.76162	0
CNTN1	Astro	1.75852	0
CACHD1	Astro	1.75526	0
PDZRN3	Astro	1.75422	0
APOE	Astro	1.74919	0
GABRB1	Astro	1.73969	0
SNED1	Astro	1.73762	0
NTRK3	Astro	1.7346	0
AC073941.1	Astro	1.73162	0
CELF2	Astro	1.72885	0
MED12L	Astro	1.72038	0
WWC1	Astro	1.71747	0
SPON1	Astro	1.7152	0
EFEMP1	Astro	1.70745	0
MIR4300HG	Astro	1.69866	0
2021-03-03	Astro	1.69335	0
OGFRL1	Astro	1.69097	0
HPSE2	Astro	1.68509	0
CCDC85A	Astro	1.66967	0
KCNN3	Astro	1.66534	0
COLEC12	Astro	1.66406	0
MGST1	Astro	1.65862	0
CSGALNACT1	Astro	1.65728	0
NAV3	Astro	1.65683	0
SLC4A4	Astro	1.65325	0
CPE	Astro	1.65135	0
ADAMTS9-AS2	Astro	1.64027	0
CTNND2	Astro	1.63697	0
MAPK4	Astro	1.63135	0
NRCAM	Astro	1.62818	0
RNF19A	Astro	1.62135	0
ZNRF3	Astro	1.61017	0
SHROOM3	Astro	1.60541	0
DAAM1	Astro	1.6012	0
ABR	Astro	1.60072	0
CERS6	Astro	1.59885	0
ZFP36L1	Astro	1.59796	0
MAOB	Astro	1.59108	0
CNTNAP3B	Astro	1.58959	0
IGFBP7	Astro	1.57922	0
FAM155A	Astro	1.57194	0
TSHZ2	Astro	1.57174	0
MAST4	Astro	1.54785	0
ADGRA3	Astro	1.53559	0
MAML2	Astro	1.53443	0
CDHR3	Astro	1.53288	0
MT2A	Astro	1.52487	0
AHCYL1	Astro	1.52347	0
FARP1	Astro	1.52171	0
TENM4	Astro	1.52121	0
STON2	Astro	1.51981	0
GJA1	Astro	1.51315	0
UTRN	Astro	1.51213	0
KCNMA1	Astro	1.50328	0
DOCK7	Astro	1.49794	0
SLC38A1	Astro	1.49282	0
WDR49	Astro	1.48981	0
CST3	Astro	1.48919	0
SERPINE2	Astro	1.48793	0
TGFB2	Astro	1.48412	0
TNC	Astro	1.47864	0
MSI2	Astro	1.47748	0
SYNPO2	Astro	1.47745	0
MACF1	Astro	1.47611	0
EYA2	Astro	1.47591	0
CAMK1D	Astro	1.47062	0
ITPR2	Astro	1.46651	0
LGI1	Astro	1.45914	0
DDAH1	Astro	1.45188	0
SERPINH1	Astro	1.44749	0
LRIG1	Astro	1.44544	0
FAM107A	Astro	1.43983	0
ABCA1	Astro	1.43657	0
RGS20	Astro	1.43402	0
LSAMP	Astro	1.43371	0
CNN3	Astro	1.42388	0
YAP1	Astro	1.42373	0
ADCY8	Astro	1.41882	0
SLC25A18	Astro	1.41525	0
F3	Astro	1.41226	0
ARHGEF26	Astro	1.4031	0
PRICKLE2	Astro	1.40301	0
PCSK5	Astro	1.39756	0
HIF3A	Astro	1.39477	0
RGMA	Astro	1.39468	0
AGBL4	Astro	1.38203	0
NPAS2	Astro	1.37457	0
AC002429.2	Astro	1.37435	0
NHSL1	Astro	1.37338	0
RANBP3L	Astro	1.37122	0
CDH4	Astro	1.36662	0
TPST1	Astro	1.36624	0
MFHAS1	Astro	1.36491	0
APC	Astro	1.36341	0
PARD3B	Astro	1.35876	0
PLOD2	Astro	1.35733	0
CAMK2G	Astro	1.35157	0
ROBO2	Astro	1.3509	0
HSPB1	Astro	1.33976	0
ACOT11	Astro	1.33587	0
PLCE1	Astro	1.33429	0
BCL6	Astro	1.3337	0
EFNA5	Astro	1.33175	0
GRAMD2B	Astro	1.33123	0
PRDM16	Astro	1.33047	0
NR2F1-AS1	Astro	1.32939	0
SOX6	Astro	1.32737	0
WLS	Astro	1.32436	0
CFAP54	Astro	1.32423	0
RFX2	Astro	1.30764	0
ANGPTL4	Astro	1.30701	0
ACSS3	Astro	1.30378	0
BAG3	Astro	1.29781	0
PTPRZ1	Astro	1.29228	0
TENM2	Astro	1.28803	0
NPL	Astro	1.28799	0
ANKFN1	Astro	1.28607	0
ZNF516	Astro	1.28587	0
GPC6	Astro	1.28466	0
ALDH1A1	Astro	1.2841	0
SMAD1	Astro	1.27226	0
CACNA2D3	Astro	1.2704	0
ANTXR1	Astro	1.27032	0
COL5A3	Astro	1.26762	0
STK33	Astro	1.2673	0
DAPK1	Astro	1.26432	0
LHFPL6	Astro	1.2612	0
C8orf34	Astro	1.26081	0
MAN1C1	Astro	1.25868	0
ITPKB	Astro	1.25822	0
FGF2	Astro	1.25595	0
NRXN1	Astro	1.25278	0
CHPT1	Astro	1.25158	0
TCF7L1	Astro	1.25146	0
ADRA1A	Astro	1.248	0
RPS6KA2	Astro	1.24628	0
CDC14A	Astro	1.24069	0
TMTC1	Astro	1.24059	0
AKAP13	Astro	1.23817	0
COL21A1	Astro	1.23609	0
PRKCA	Astro	1.23437	0
OPHN1	Astro	1.23116	0
GLI3	Astro	1.22819	0
PLSCR4	Astro	1.22213	0
LINC01748	Astro	1.22199	0
MCC	Astro	1.21911	0
SLC16A9	Astro	1.21876	0
AC073050.1	Astro	1.21673	0
SFXN5	Astro	1.21428	0
CLIP1	Astro	1.21337	0
ALDH1L1	Astro	1.21047	0
PLCB1	Astro	1.20965	0
KCNJ3	Astro	1.20782	0
MIR99AHG	Astro	1.20379	0
DDR2	Astro	1.19999	0
KALRN	Astro	1.19714	0
DPYSL3	Astro	1.19706	0
AQP1	Astro	1.19586	0
PRRX1	Astro	1.19413	0
ST8SIA1	Astro	1.19302	0
OSBPL3	Astro	1.19224	0
AEBP1	Astro	1.19078	0
MAPK10	Astro	1.18729	0
BNC2	Astro	1.1867	0
FAM182B	Astro	1.18442	0
CPNE8	Astro	1.18441	0
MEF2C-AS1	Astro	1.17914	0
CPAMD8	Astro	1.17838	0
LINC01094	Astro	1.17489	0
CFAP47	Astro	1.17306	0
TNRC6A	Astro	1.16714	0
NEAT1	Astro	1.16681	0
PAMR1	Astro	1.16673	0
ARHGAP42	Astro	1.16612	0
NUPR1	Astro	1.16506	0
SLC24A4	Astro	1.16453	0
SYTL4	Astro	1.16091	0
SLCO1C1	Astro	1.15999	0
FHOD3	Astro	1.15253	0
SERPINI2	Astro	1.1518	0
GALNT18	Astro	1.15011	0
NEDD4L	Astro	1.14866	0
NTRK2	Astro	1.1475	0
DNAH7	Astro	1.1335	0
ANO6	Astro	1.12991	0
LAMA1	Astro	1.12629	0
AC099792.1	Astro	1.1248	0
ECHDC2	Astro	1.12459	0
ATP1B2	Astro	1.12422	0
TTN	Astro	1.12413	0
ETV6	Astro	1.12226	0
TMEM232	Astro	1.11592	0
KIAA1671	Astro	1.10873	0
GNG12	Astro	1.10838	0
MRVI1	Astro	1.10667	0
LRRC3B	Astro	1.10374	0
FUT9	Astro	1.10343	0
CA8	Astro	1.10174	0
RBPMS	Astro	1.0993	0
PDE7B	Astro	1.09616	0
ITGB4	Astro	1.09394	0
CP	Astro	1.09171	0
CHL1	Astro	1.09045	0
VCL	Astro	1.08819	0
EMP1	Astro	1.08531	0
ANGPT1	Astro	1.08309	0
LINC00499	Astro	1.08043	0
GABRG1	Astro	1.07887	0
LPIN1	Astro	1.07705	0
DGKB	Astro	1.07567	0
ARHGEF3	Astro	1.07263	0
ADAMTS9	Astro	1.07006	0
ASPH	Astro	1.06887	0
LMNTD1	Astro	1.06704	0
NAV2	Astro	1.06097	0
EYA1	Astro	1.05595	0
CRISPLD1	Astro	1.05142	0
AHNAK	Astro	1.04791	0
WWTR1	Astro	1.04445	0
C1orf21	Astro	1.04272	0
MTSS1L	Astro	1.03949	0
ARHGEF10L	Astro	1.03691	0
TRPS1	Astro	1.03332	0
GAN	Astro	1.03212	0
CRB1	Astro	1.03187	0
LINC00836	Astro	1.03033	0
TRIO	Astro	1.02844	0
ZBTB7C	Astro	1.0253	0
LINC00299	Astro	1.02392	0
FRMPD2	Astro	1.02368	0
CAP2	Astro	1.0227	0
FAT3	Astro	1.0216	0
PTPRG	Astro	1.02132	0
DKK3	Astro	1.02019	0
FAM184A	Astro	1.01649	0
TGFBR3	Astro	1.01577	0
IQCA1	Astro	1.01262	0
SYT17	Astro	1.01214	0
SLC7A5	Astro	1.01177	0
VCAN	Astro	1.00861	0
BOC	Astro	1.00812	0
PLCH1	Astro	1.00602	0
LRP1B	Astro	1.00365	0
WNK2	Astro	1.00152	0
BAIAP2	Astro	0.999752	0
ST5	Astro	0.997348	0
ID3	Astro	0.995385	0
BCAR3	Astro	0.994847	0
PLSCR1	Astro	0.989284	0
ANOS1	Astro	0.987767	0
DOK5	Astro	0.987731	0
PAX6	Astro	0.985736	0
TCF7L2	Astro	0.985105	0
EGF	Astro	0.984751	0
SNTB1	Astro	0.983804	0
OSBPL6	Astro	0.981594	0
PLEC	Astro	0.980242	0
LINC00511	Astro	0.976011	0
TNIK	Astro	0.975369	0
ABCC9	Astro	0.973616	0
CEP112	Astro	0.96977	0
TRAK1	Astro	0.969393	0
ID2	Astro	0.96861	0
AHCYL2	Astro	0.968513	0
ZFHX3	Astro	0.967987	0
THSD7A	Astro	0.967462	0
PDE3A	Astro	0.966888	0
TIMP3	Astro	0.96509	0
PRKD1	Astro	0.963363	0
CNKSR2	Astro	0.963077	0
ZNF98	Astro	0.962543	0
SLC7A2	Astro	0.96071	0
BMPR1A	Astro	0.960636	0
RGS6	Astro	0.955878	0
B3GAT2	Astro	0.954966	0
AL355974.2	Astro	0.953472	0
OSBPL11	Astro	0.951493	0
FYN	Astro	0.950342	0
MOB1B	Astro	0.945736	0
SCARA3	Astro	0.945178	0
BAALC	Astro	0.943696	0
ZFYVE28	Astro	0.942905	0
GOLIM4	Astro	0.942445	0
TMEM178B	Astro	0.941128	0
FLRT2	Astro	0.940326	0
ITGA6	Astro	0.934316	0
ST6GAL1	Astro	0.933217	0
EPHA6	Astro	0.932756	0
ABI1	Astro	0.930472	0
PKIA	Astro	0.928498	0
JUN	Astro	0.927082	0
CACNA1C	Astro	0.926189	0
PHF21B	Astro	0.926171	0
RFTN1	Astro	0.926085	0
SYNE1	Astro	0.924779	0
GYG2	Astro	0.924219	0
PREX2	Astro	0.922274	0
PLXNA2	Astro	0.922057	0
BICD1	Astro	0.91998	0
FOS	Astro	0.919353	0
ATP13A4	Astro	0.915591	0
GALNT15	Astro	0.914656	0
SNCAIP	Astro	0.913145	0
ZNF423	Astro	0.909206	0
PFKP	Astro	0.908122	0
GABRA2	Astro	0.907301	0
FGFR1	Astro	0.907149	0
LINC00461	Astro	0.906026	0
IFITM3	Astro	0.904818	0
GNAS	Astro	0.904815	0
ABI3BP	Astro	0.904393	0
ACTN1	Astro	0.901689	0
C1orf61	Astro	0.900673	0
BCKDHB	Astro	0.900594	0
ETNPPL	Astro	0.898183	0
REV3L	Astro	0.89684	0
TMEM164	Astro	0.895737	0
LMO3	Astro	0.89497	0
C4orf19	Astro	0.8933	0
GRIP1	Astro	0.892815	0
GPR75-ASB3	Astro	0.890103	0
GSE1	Astro	0.889363	0
EGFR	Astro	0.886497	0
SOX9	Astro	0.885849	0
EMX2OS	Astro	0.885031	0
NOTCH2	Astro	0.884632	0
NAMPT	Astro	0.881765	0
MT3	Astro	0.879525	0
CTDSPL	Astro	0.877828	0
GABBR1	Astro	0.877008	0
ADGRL3	Astro	0.876562	0
MYO5C	Astro	0.87614	0
VIM	Astro	0.872444	0
MERTK	Astro	0.870933	0
PDE4DIP	Astro	0.869778	0
PALM	Astro	0.869334	0
NTNG1	Astro	0.868467	0
MT1E	Astro	0.866927	0
AF117829.1	Astro	0.86391	0
CASC2	Astro	0.863546	0
GLI2	Astro	0.862319	0
CADPS2	Astro	0.861943	0
PPFIA1	Astro	0.861066	0
SLC44A3	Astro	0.860022	0
JDP2	Astro	0.857627	0
2021-09-11	Astro	0.857	0
MSRA	Astro	0.856917	0
AC091078.1	Astro	0.855142	0
ZEB1	Astro	0.854687	0
KLF12	Astro	0.85335	0
AGT	Astro	0.852847	0
PACS1	Astro	0.852517	0
DLGAP1	Astro	0.851036	0
MYLK	Astro	0.851029	0
EZR	Astro	0.849274	0
MAGI3	Astro	0.848601	0
NCAN	Astro	0.848303	0
COL27A1	Astro	0.848179	0
OSMR-AS1	Astro	0.847601	0
SLC24A3	Astro	0.847585	0
SLC39A12	Astro	0.847378	0
ST7	Astro	0.844759	0
MAP3K14	Astro	0.842185	0
THRB	Astro	0.838961	0
LPP	Astro	0.838692	0
AC008014.1	Astro	0.838288	0
SPTAN1	Astro	0.834874	0
TEAD1	Astro	0.833611	0
TOX	Astro	0.833566	0
AFF1	Astro	0.832887	0
ARMH1	Astro	0.828693	0
2021-09-09	Astro	0.825492	0
MLC1	Astro	0.825419	0
AC110023.1	Astro	0.82287	0
CHST11	Astro	0.821338	0
PLCB4	Astro	0.820576	0
YBX3	Astro	0.818856	0
AL022068.1	Astro	0.81755	0
MASP1	Astro	0.81691	0
STXBP5L	Astro	0.815683	0
GRIN2C	Astro	0.812198	0
ANKDD1A	Astro	0.81175	0
SPAG1	Astro	0.811724	0
SESN3	Astro	0.809501	0
LTBP1	Astro	0.807259	0
SMYD3	Astro	0.80598	0
ARHGAP31	Astro	0.805962	0
AC079385.1	Astro	0.805917	0
PSD2	Astro	0.805615	0
PTCHD1	Astro	0.804764	0
NEK6	Astro	0.803345	0
KREMEN1	Astro	0.802513	0
KCND2	Astro	0.801302	0
DGKG	Astro	0.798824	0
FGD6	Astro	0.796617	0
ASTN1	Astro	0.79202	0
NPAS3	Astro	0.791087	0
FGFR3	Astro	0.789664	0
MKL2	Astro	0.787575	0
LDLR	Astro	0.787342	0
GMPR	Astro	0.786964	0
CD109	Astro	0.786878	0
CADPS	Astro	0.786477	0
PLPP3	Astro	0.786133	0
TAB2	Astro	0.785833	0
RFX3	Astro	0.785428	0
BRINP1	Astro	0.783498	0
ATP2B2	Astro	0.781435	0
CAMK2D	Astro	0.780442	0
KITLG	Astro	0.777302	0
MRAS	Astro	0.775651	0
EML6	Astro	0.775035	0
TLN2	Astro	0.774341	0
SDC2	Astro	0.774249	0
ASAP3	Astro	0.774183	0
IL17RB	Astro	0.77314	0
SEMA3A	Astro	0.772695	0
DANT2	Astro	0.771906	0
GAPDH	Astro	0.767955	0
ABHD3	Astro	0.767899	0
NFIA	Astro	0.76548	0
ALPK1	Astro	0.765209	0
MAP3K20	Astro	0.762044	0
SPATA6L	Astro	0.761467	0
UBC	Astro	0.761353	0
KIAA1217	Astro	0.760261	0
CD38	Astro	0.760043	0
VGLL4	Astro	0.759791	0
LRRIQ1	Astro	0.758686	0
STOX1	Astro	0.757867	0
AL137145.2	Astro	0.755187	0
LRP1	Astro	0.754116	0
ATP2B4	Astro	0.750666	0
NEK11	Astro	0.7504	0
FNDC3B	Astro	0.749622	0
CD99	Astro	0.749406	0
FAM135B	Astro	0.749185	0
ARMC3	Astro	0.745731	0
CYR61	Astro	0.742918	0
PLCXD3	Astro	0.741861	0
RASL12	Astro	0.741851	0
ARHGAP6	Astro	0.739989	0
ABCC4	Astro	0.739931	0
ZHX3	Astro	0.739509	0
MTHFD1L	Astro	0.73924	0
PFKFB3	Astro	0.736629	0
ENO1	Astro	0.736161	0
INPP4B	Astro	0.735484	0
PHYHD1	Astro	0.734812	0
STIM1	Astro	0.73193	0
BBOX1	Astro	0.730969	0
ITSN1	Astro	0.730661	0
MOK	Astro	0.729632	0
EPHB1	Astro	0.726848	0
PCED1B	Astro	0.726605	0
UST	Astro	0.726346	0
CFAP70	Astro	0.726342	0
ADAMTSL3	Astro	0.726097	0
PFKFB2	Astro	0.72524	0
HLA-E	Astro	0.724499	0
CHST9	Astro	0.72426	0
ARHGEF12	Astro	0.724153	0
GFPT2	Astro	0.723381	0
PAPLN	Astro	0.722604	0
CRIM1	Astro	0.721489	0
SMAD9	Astro	0.721343	0
GNG12-AS1	Astro	0.720442	0
FOXN3	Astro	0.719784	0
SMAD3	Astro	0.718551	0
SLC39A14	Astro	0.718372	0
LAMA4	Astro	0.718171	0
MAP2	Astro	0.715643	0
IRS2	Astro	0.715619	0
PRDX6	Astro	0.715205	0
RHEB	Astro	0.713916	0
EXPH5	Astro	0.712701	0
STOM	Astro	0.711641	0
RHPN1	Astro	0.709093	0
PRR16	Astro	0.707943	0
GEM	Astro	0.706893	0
NFAT5	Astro	0.706644	0
FSTL1	Astro	0.705725	0
RYR1	Astro	0.705379	0
PAM	Astro	0.702853	0
IGFBP5	Astro	0.702471	0
FAM13A	Astro	0.700128	0
CASK	Astro	0.696019	0
RORB	Astro	0.695103	0
MT1X	Astro	0.692533	0
BMP2K	Astro	0.691931	0
INTU	Astro	0.691667	0
DHRS3	Astro	0.691312	0
AL445426.1	Astro	0.690425	0
TLE1	Astro	0.690403	0
PPM1L	Astro	0.690067	0
CEP126	Astro	0.6899	0
P4HA1	Astro	0.689529	0
DCDC1	Astro	0.689385	0
TNRC18	Astro	0.686135	0
PBXIP1	Astro	0.685225	0
SDC4	Astro	0.682744	0
PTPN9	Astro	0.680279	0
SAT1	Astro	0.679216	0
NADK2	Astro	0.678149	0
MALAT1	Astro	0.67732	0
PDLIM5	Astro	0.676629	0
NWD1	Astro	0.676537	0
SNTA1	Astro	0.675573	0
HS6ST3	Astro	0.674753	0
RAMP1	Astro	0.674337	0
AC027117.2	Astro	0.673795	0
PRAG1	Astro	0.673724	0
PITPNM2	Astro	0.672915	0
MID1	Astro	0.671648	0
PPARGC1A	Astro	0.671315	0
AC091826.2	Astro	0.668577	0
PRKAG2	Astro	0.668567	0
ANO5	Astro	0.668326	0
CGNL1	Astro	0.667812	0
BACE2	Astro	0.666629	0
EMID1	Astro	0.665695	0
PACRG	Astro	0.665537	0
NT5C2	Astro	0.664957	0
PDZRN4	Astro	0.663565	0
TOGARAM2	Astro	0.660462	0
RIMKLB	Astro	0.660311	0
CMIP	Astro	0.659505	0
MAN1A1	Astro	0.657001	0
NSMF	Astro	0.655595	0
KCTD1	Astro	0.655377	0
GPC4	Astro	0.654844	0
BMPR2	Astro	0.654167	0
SLC35F1	Astro	0.654136	0
TBC1D1	Astro	0.652691	0
ITM2C	Astro	0.649849	0
STK32A	Astro	0.648884	0
ALDH7A1	Astro	0.6474	0
ULK4	Astro	0.646881	0
ANKRD6	Astro	0.64666	0
SEMA3D	Astro	0.646597	0
SH3RF3	Astro	0.646592	0
SPIRE1	Astro	0.644873	0
GRAMD1C	Astro	0.64476	0
LIMK2	Astro	0.644616	0
ADGRG1	Astro	0.644264	0
ASTN2	Astro	0.641968	0
LRRC9	Astro	0.641228	0
RGS9	Astro	0.640412	0
KNDC1	Astro	0.639718	0
WDR11-AS1	Astro	0.639637	0
SLC18B1	Astro	0.638265	0
ZFP36L2	Astro	0.63726	0
SLC3A2	Astro	0.635457	0
FAM49A	Astro	0.63411	0
ACSBG1	Astro	0.632651	0
OSGIN2	Astro	0.632474	0
GINS3	Astro	0.631233	0
BCR	Astro	0.630083	0
DIRC3	Astro	0.629871	0
NOL4	Astro	0.628044	0
SUCLG2-AS1	Astro	0.627512	0
DCHS2	Astro	0.626688	0
FZD3	Astro	0.625494	0
OLFM2	Astro	0.625418	0
ACACB	Astro	0.62455	0
PCDH7	Astro	0.624167	0
PPP2CB	Astro	0.623599	0
FLNA	Astro	0.62163	0
INPP4A	Astro	0.62141	0
NR2F1	Astro	0.621041	0
RREB1	Astro	0.620341	0
CAMK2B	Astro	0.62017	0
AR	Astro	0.619212	0
AC103923.1	Astro	0.618767	0
PLEKHA7	Astro	0.617816	0
MMP16	Astro	0.61718	0
CFAP43	Astro	0.615798	0
ZMIZ1	Astro	0.6124	0
OSMR	Astro	0.610139	0
MYBPC1	Astro	0.610049	0
SRGAP1	Astro	0.608259	0
COL4A2	Astro	0.608226	0
VWA3A	Astro	0.60608	0
SPARC	Astro	0.60537	0
DNAH9	Astro	0.605256	0
NMD3	Astro	0.60465	0
ID4	Astro	0.604014	0
TSC22D2	Astro	0.603609	0
ESRRG	Astro	0.60342	0
RASSF8	Astro	0.602342	0
PARD6G-AS1	Astro	0.602178	0
RAVER2	Astro	0.60144	0
KCNN2	Astro	0.600304	0
ARNT2	Astro	0.598297	0
SLC35G2	Astro	0.59807	0
MSRB3	Astro	0.596716	0
TMEM132B	Astro	0.596469	0
SLC25A43	Astro	0.596263	0
ARMC2	Astro	0.596232	0
TTC28	Astro	0.595792	0
MT1M	Astro	0.593436	0
DAB2IP	Astro	0.593082	0
RAB31	Astro	0.592019	0
FRMD6	Astro	0.591356	0
KIAA1211	Astro	0.589954	0
ITGB5	Astro	0.589944	0
PAWR	Astro	0.589199	0
DYNC2H1	Astro	0.588911	0
AC108866.1	Astro	0.588138	0
PPP3CA	Astro	0.587913	0
TMEM220-AS1	Astro	0.587381	0
B3GALT5	Astro	0.585867	0
ARHGEF17	Astro	0.585677	0
ARHGEF6	Astro	0.585307	0
IQCK	Astro	0.585218	0
IFRD1	Astro	0.584806	0
CTBP2	Astro	0.584684	0
UGCG	Astro	0.583796	0
ENSA	Astro	0.582566	0
TMEM47	Astro	0.58201	0
GLUD1	Astro	0.581667	0
SRGAP3	Astro	0.581476	0
CDH23	Astro	0.578834	0
CDC42EP4	Astro	0.578533	0
EPS15L1	Astro	0.574917	0
GALNT10	Astro	0.574464	0
ADCYAP1R1	Astro	0.574297	0
MYOM1	Astro	0.573208	0
TLE3	Astro	0.572422	0
SLC25A25	Astro	0.571808	0
REPS1	Astro	0.569588	0
VWA3B	Astro	0.56881	0
NBPF19	Astro	0.568134	0
ASAP1	Astro	0.565879	0
CASC15	Astro	0.564634	0
AL589740.1	Astro	0.564379	0
NAT8L	Astro	0.563532	0
PVT1	Astro	0.562239	0
CCDC6	Astro	0.561993	0
PKM	Astro	0.560903	0
NUMB	Astro	0.560247	0
LAMC1	Astro	0.559213	0
ME3	Astro	0.557503	0
MPPED2	Astro	0.556419	0
KIAA0319	Astro	0.556065	0
GPT2	Astro	0.554785	0
AC234582.1	Astro	0.554593	0
BAALC-AS1	Astro	0.553132	0
CHN1	Astro	0.552679	0
TRAF3IP2	Astro	0.551475	0
CAB39L	Astro	0.549118	0
MAMDC2-AS1	Astro	0.54895	0
HIF1A	Astro	0.548832	0
CFAP44	Astro	0.548773	0
PHACTR2	Astro	0.548562	0
ACADVL	Astro	0.548429	0
APC2	Astro	0.548227	0
AHDC1	Astro	0.548203	0
MEIS2	Astro	0.547776	0
PROS1	Astro	0.546958	0
AC104389.4	Astro	0.546919	0
C3orf70	Astro	0.546074	0
CLYBL	Astro	0.544041	0
KCNMB2-AS1	Astro	0.543643	0
METRN	Astro	0.543463	0
XPR1	Astro	0.54255	0
MMD2	Astro	0.540905	0
IL17D	Astro	0.540854	0
AL160272.2	Astro	0.539839	0
CLEC16A	Astro	0.539433	0
LHX2	Astro	0.539312	0
LINC01515	Astro	0.538652	0
HYDIN	Astro	0.538276	0
BICC1	Astro	0.537606	0
MPP6	Astro	0.536861	0
FAM227A	Astro	0.536089	0
UNC80	Astro	0.533692	0
RGL3	Astro	0.533119	0
FADS2	Astro	0.532832	0
PARP8	Astro	0.529888	0
ROR1	Astro	0.529494	0
GPD2	Astro	0.527696	0
PRDM5	Astro	0.527223	0
ALDH2	Astro	0.525596	0
RGS7	Astro	0.524662	0
ARHGAP39	Astro	0.52439	0
SMARCA2	Astro	0.523911	0
FANK1	Astro	0.523424	0
ADAMTS17	Astro	0.52247	0
ZFP36	Astro	0.522089	0
TNFRSF1A	Astro	0.521522	0
CYSTM1	Astro	0.52129	0
TMEM132A	Astro	0.521039	0
BAIAP3	Astro	0.51885	0
AC131571.1	Astro	0.517719	0
PSD3	Astro	0.517174	0
ADD3	Astro	0.516623	0
GALNT8	Astro	0.516079	0
SMC5-AS1	Astro	0.515963	0
PRCP	Astro	0.513519	0
AZIN1-AS1	Astro	0.513485	0
ITGA7	Astro	0.513058	0
DRAIC	Astro	0.512915	0
PKNOX2	Astro	0.512548	0
RAD9A	Astro	0.510545	0
KCND3	Astro	0.509761	0
LUZP1	Astro	0.506527	0
UPP2	Astro	0.505383	0
GYS1	Astro	0.504986	0
ZNF273	Astro	0.504659	0
DZIP1	Astro	0.504638	0
AP001831.1	Astro	0.503365	0
PLCD1	Astro	0.503191	0
DNAH6	Astro	0.502675	0
PPP4R4	Astro	0.502634	0
RGS12	Astro	0.502579	0
NFIB	Astro	0.501561	0
MSN	Astro	0.50107	0
P3H2	Astro	0.499845	0
TRAF3IP2-AS1	Astro	0.499556	0
HMGCLL1	Astro	0.498913	0
PLTP	Astro	0.497052	0
SLC25A33	Astro	0.496535	0
CDH2	Astro	0.495151	0
SPRED2	Astro	0.494313	0
TBL1X	Astro	0.493515	0
ATN1	Astro	0.4926	0
SNAP91	Astro	0.492486	0
DHRSX	Astro	0.492011	0
TUBB2B	Astro	0.491586	0
RNF150	Astro	0.490729	0
VOPP1	Astro	0.48886	0
LRRFIP1	Astro	0.48806	0
MAMLD1	Astro	0.487199	0
AC097515.1	Astro	0.486722	0
STAMBPL1	Astro	0.486573	0
ST3GAL1	Astro	0.485727	0
LINC00623	Astro	0.484498	0
PDLIM3	Astro	0.484237	0
MARK1	Astro	0.483445	0
NMT1	Astro	0.482268	0
BMP7	Astro	0.480134	0
ICA1L	Astro	0.479494	0
PTTG1IP	Astro	0.479302	0
CDK14	Astro	0.479001	0
SLC43A2	Astro	0.47863	0
AC124319.2	Astro	0.47785	0
IGDCC4	Astro	0.477641	0
DGLUCY	Astro	0.476271	0
PATJ	Astro	0.474657	0
HK1	Astro	0.474142	0
DENND1B	Astro	0.474026	0
SIPA1L1	Astro	0.472883	0
BCAN	Astro	0.472381	0
KIF9-AS1	Astro	0.472209	0
ZNF106	Astro	0.472069	0
AC007388.1	Astro	0.471063	0
RPGR	Astro	0.470351	0
NME5	Astro	0.469276	0
SH3PXD2B	Astro	0.468501	0
ZC3H12C	Astro	0.468012	0
NXN	Astro	0.467304	0
LDLRAD4	Astro	0.467207	0
CPT1A	Astro	0.46695	0
ACAP2	Astro	0.465907	0
STAT3	Astro	0.463789	0
FBXO2	Astro	0.463275	0
AC016705.2	Astro	0.462988	0
GNA12	Astro	0.462059	0
PITPNA	Astro	0.461766	0
HPCAL1	Astro	0.460326	0
PDGFC	Astro	0.459636	0
BMT2	Astro	0.459441	0
ACO2	Astro	0.459123	0
RFX3-AS1	Astro	0.458302	0
SUGCT	Astro	0.456764	0
ACSS1	Astro	0.455648	0
CRB2	Astro	0.455493	0
STK40	Astro	0.454876	0
NTM	Astro	0.453948	0
MKLN1	Astro	0.453904	0
MGLL	Astro	0.45264	0
CCND3	Astro	0.451943	0
PCLO	Astro	0.451486	0
SLC15A2	Astro	0.449427	0
PLEKHG1	Astro	0.449346	0
TP53BP2	Astro	0.449307	0
USP53	Astro	0.44873	0
CDH10	Astro	0.447805	0
FNBP1L	Astro	0.445193	0
MED13L	Astro	0.443418	0
IFT43	Astro	0.442629	0
JAM2	Astro	0.442267	0
CAPN2	Astro	0.440798	0
EFCAB6	Astro	0.439313	0
TCTN1	Astro	0.438955	0
TEX9	Astro	0.438078	0
ABCC1	Astro	0.437716	0
WFS1	Astro	0.437423	0
DCAF5	Astro	0.436896	0
AP002336.2	Astro	0.435293	0
SCMH1	Astro	0.433973	0
JUNB	Astro	0.431242	0
CRY2	Astro	0.429638	0
TPM1	Astro	0.429019	0
SIMC1	Astro	0.42887	0
TNS3	Astro	0.428406	0
SORBS3	Astro	0.428267	0
SIRPA	Astro	0.427601	0
HIPK3	Astro	0.427601	0
AL645568.1	Astro	0.426776	0
TTC8	Astro	0.42649	0
ALK	Astro	0.426012	0
BCL2	Astro	0.425349	0
HSDL2	Astro	0.424505	0
SMOX	Astro	0.424294	0
CNTNAP3	Astro	0.422483	0
GRAMD1B	Astro	0.421818	0
GNA13	Astro	0.420179	0
EHBP1	Astro	0.419269	0
FAT1	Astro	0.418959	0
C11orf49	Astro	0.418377	0
PLEKHA2	Astro	0.417911	0
KATNAL2	Astro	0.417563	0
HS2ST1	Astro	0.414537	0
C2orf72	Astro	0.412869	0
ABHD2	Astro	0.411043	0
CYFIP2	Astro	0.410239	0
MEF2C	Astro	0.408552	0
AC097103.2	Astro	0.408121	0
MCL1	Astro	0.407287	0
C1S	Astro	0.407171	0
B3GLCT	Astro	0.406617	0
SMARCA1	Astro	0.40464	0
WDR78	Astro	0.402158	0
STK24	Astro	0.400994	0
DMGDH	Astro	0.39998	0
SPTBN4	Astro	0.399596	0
TRAF3	Astro	0.398959	0
ELN	Astro	0.398383	0
DCAKD	Astro	0.396446	0
FAM85B	Astro	0.395498	0
FBXL17	Astro	0.395153	0
ZNF438	Astro	0.393342	0
BRINP3	Astro	0.393205	0
GPR37L1	Astro	0.392918	0
SGSM2	Astro	0.392678	0
RXRA	Astro	0.392534	0
ANO8	Astro	0.392259	0
KAZN	Astro	0.388665	0
FGGY	Astro	0.387787	0
WDR6	Astro	0.387518	0
MICALL2	Astro	0.386045	0
WDR17	Astro	0.384398	0
ATP6V1H	Astro	0.382948	0
PER2	Astro	0.38093	0
SLC25A37	Astro	0.379675	0
NR3C2	Astro	0.379176	0
RUFY3	Astro	0.378174	0
RIPK2	Astro	0.377815	0
LATS2	Astro	0.377766	0
STARD3	Astro	0.377348	0
ARNTL	Astro	0.377336	0
FAM213A	Astro	0.377196	0
NPHP1	Astro	0.376551	0
BABAM2	Astro	0.376477	0
C2CD2	Astro	0.376375	0
ADCY9	Astro	0.375323	0
ZC2HC1A	Astro	0.368468	0
BTBD9	Astro	0.367492	0
NEDD4	Astro	0.366961	0
TLK1	Astro	0.366692	0
MYH10	Astro	0.363591	0
PDXK	Astro	0.362383	0
AL117335.1	Astro	0.360659	0
THBS4	Astro	0.360359	0
VPS13A	Astro	0.35858	0
DPY19L3	Astro	0.357053	0
MTMR1	Astro	0.356433	0
AC108062.1	Astro	0.351304	0
NRG2	Astro	0.349091	0
FADS3	Astro	0.34856	0
CDR2	Astro	0.345558	0
BCAT2	Astro	0.344228	0
LRRC8A	Astro	0.343848	0
TRIM66	Astro	0.3423	0
LGI4	Astro	0.342033	0
SSPN	Astro	0.341639	0
HS6ST1	Astro	0.341292	0
ARMC9	Astro	0.339787	0
USP6NL	Astro	0.338668	0
NCOA1	Astro	0.338335	0
WASF3	Astro	0.335369	0
FLOT2	Astro	0.334818	0
B4GALNT4	Astro	0.327144	0
ZSCAN5A	Astro	0.326188	0
HIVEP1	Astro	0.325807	0
TMEM108	Astro	0.32408	0
DPY19L1	Astro	0.32313	0
[truncated: 3,395 more rows]
