# Supplementary material for: Single‐nucleus transcriptome analysis reveals disease‐ and regeneration‐associated endothelial cells in white matter vascular dementia
Source: J Cell Mol Med. 2022 May 11;26(11):3183–95. doi: 10.1111/jcmm.17315 (PMC9170821; doi:10.1111/jcmm.17315)
Supplement: Supplementary file 5 — Tab S4 [file JCMM-26-3183-s009.xlsx]

## Sheet: Sheet1
Supplementary Table 4. List of cluster-specific gene markers for DAPI + ERG condition. Related to figure 1.
DAPI + ERG
Gene	Cell Type	Cell type vs others avg_log2FC	Adjusted_p_value
HS3ST4	Mic	2.41537	0
LRMDA	Mic	2.38807	0
ARHGAP24	Mic	2.36516	0
FRMD4A	Mic	2.0653	0
PLXDC2	Mic	1.98462	0
DOCK8	Mic	1.96599	0
AC074327.1	Mic	1.95424	0
FOXP2	Mic	1.88824	0
BMP2K	Mic	1.88435	0
LDLRAD4	Mic	1.86569	0
APBB1IP	Mic	1.86462	0
ST6GAL1	Mic	1.86299	0
SRGAP2B	Mic	1.83867	0
NHSL1	Mic	1.81571	0
SRGAP2	Mic	1.80262	0
ADAM28	Mic	1.79678	0
ATP8B4	Mic	1.77829	0
KCNQ3	Mic	1.77445	0
SLC8A1	Mic	1.76569	0
CHST11	Mic	1.75217	0
FAM149A	Mic	1.74213	0
ITPR2	Mic	1.73228	0
BNC2	Mic	1.73164	0
CSGALNACT1	Mic	1.72247	0
TBXAS1	Mic	1.70081	0
SORL1	Mic	1.69701	0
DISC1	Mic	1.68861	0
FMN1	Mic	1.66346	0
INPP5D	Mic	1.65851	0
MAML3	Mic	1.65303	0
LHFPL2	Mic	1.65143	0
MEF2C	Mic	1.64993	0
CPED1	Mic	1.64524	0
CELF2	Mic	1.64065	0
SLCO2B1	Mic	1.63044	0
SH3RF3	Mic	1.61884	0
KCNMA1	Mic	1.61879	0
MEF2A	Mic	1.61871	0
SFMBT2	Mic	1.61438	0
SERPINE1	Mic	1.61123	0
PALD1	Mic	1.60659	0
ZFHX3	Mic	1.60192	0
ABCC4	Mic	1.59342	0
RBM47	Mic	1.5901	0
ABR	Mic	1.58872	0
ARHGAP15	Mic	1.58697	0
CYFIP1	Mic	1.58622	0
RUNX1	Mic	1.58442	0
SRGN	Mic	1.57373	0
DOCK4	Mic	1.56251	0
RGS1	Mic	1.55271	0
FYB1	Mic	1.54475	0
OXR1	Mic	1.53551	0
LINC02232	Mic	1.53242	0
MAML2	Mic	1.53181	0
SLC1A3	Mic	1.50586	0
SMAP2	Mic	1.49922	0
SYK	Mic	1.49404	0
CSF1R	Mic	1.488	0
SDK1	Mic	1.48185	0
DOCK2	Mic	1.48127	0
FGD4	Mic	1.47727	0
DENND3	Mic	1.47611	0
LPCAT2	Mic	1.47537	0
FOXN3	Mic	1.47461	0
MERTK	Mic	1.4663	0
ARHGAP26	Mic	1.45725	0
DIAPH2	Mic	1.43767	0
LRRK1	Mic	1.4279	0
TGFBR1	Mic	1.41851	0
TLR2	Mic	1.40359	0
RIN3	Mic	1.4015	0
SKAP2	Mic	1.3959	0
AKAP13	Mic	1.39219	0
BLNK	Mic	1.38825	0
CD86	Mic	1.38287	0
KLHL6	Mic	1.37829	0
ENTPD1	Mic	1.37158	0
PDE3B	Mic	1.37103	0
LY86	Mic	1.37061	0
ETV6	Mic	1.36637	0
RHBDF2	Mic	1.35878	0
WDFY4	Mic	1.35569	0
SYNDIG1	Mic	1.35166	0
MS4A6A	Mic	1.34988	0
ARHGAP6	Mic	1.34429	0
IPCEF1	Mic	1.34379	0
MTHFD1L	Mic	1.34299	0
SRGAP2C	Mic	1.34138	0
CPVL	Mic	1.33228	0
MGAT4A	Mic	1.32505	0
C3	Mic	1.32401	0
CD74	Mic	1.3217	0
LYN	Mic	1.32107	0
IGSF21	Mic	1.32071	0
P2RY12	Mic	1.31634	0
NCK2	Mic	1.31012	0
CTSB	Mic	1.30613	0
FAM49B	Mic	1.30577	0
HIF1A	Mic	1.29992	0
LRCH1	Mic	1.28742	0
CD83	Mic	1.27881	0
ACSL1	Mic	1.27183	0
P4HA1	Mic	1.26438	0
TNS3	Mic	1.26207	0
JAZF1	Mic	1.2572	0
DLEU7-AS1	Mic	1.25318	0
KCNIP1	Mic	1.24681	0
PRKAG2	Mic	1.2423	0
FCGR2A	Mic	1.2402	0
NFATC2	Mic	1.2393	0
RCSD1	Mic	1.23061	0
CCDC26	Mic	1.22768	0
MSR1	Mic	1.2212	0
SPP1	Mic	1.2208	0
PIK3R5	Mic	1.21643	0
APOE	Mic	1.21393	0
RAB31	Mic	1.21365	0
RASSF8	Mic	1.21131	0
SCIN	Mic	1.21092	0
GNB4	Mic	1.20957	0
MIR646HG	Mic	1.19792	0
USP6NL	Mic	1.19791	0
IL13RA1	Mic	1.1939	0
ZFP36L1	Mic	1.18237	0
PELI1	Mic	1.18213	0
CIITA	Mic	1.18207	0
RUNX2	Mic	1.17957	0
SAMSN1	Mic	1.17497	0
CSF2RA	Mic	1.17483	0
RAPGEF1	Mic	1.1694	0
OSBPL3	Mic	1.16579	0
OLR1	Mic	1.16273	0
HCLS1	Mic	1.16264	0
EPB41L2	Mic	1.16097	0
HDAC9	Mic	1.16078	0
DLEU7	Mic	1.16065	0
B3GNT5	Mic	1.1598	0
MANBA	Mic	1.15977	0
SLC4A7	Mic	1.15918	0
FAM13A	Mic	1.15538	0
TRPM2	Mic	1.15413	0
ZNF710	Mic	1.14953	0
ARHGAP22	Mic	1.14947	0
TBC1D22A	Mic	1.14825	0
ALOX5	Mic	1.14597	0
RREB1	Mic	1.1456	0
TFEC	Mic	1.1426	0
EPB41L3	Mic	1.1426	0
PAG1	Mic	1.13982	0
SUSD6	Mic	1.1347	0
CACNA1D	Mic	1.12938	0
GRB2	Mic	1.12846	0
DSCAM	Mic	1.12729	0
MAN1A1	Mic	1.12671	0
ST8SIA4	Mic	1.12507	0
SLC11A1	Mic	1.12502	0
RNF150	Mic	1.12191	0
DOCK11	Mic	1.12178	0
AC008691.1	Mic	1.12113	0
SLC9A9	Mic	1.11701	0
CHSY3	Mic	1.11557	0
GALNT2	Mic	1.11382	0
PADI2	Mic	1.11242	0
LRRK2	Mic	1.11118	0
RUBCNL	Mic	1.10897	0
PIK3AP1	Mic	1.1066	0
TAB2	Mic	1.10598	0
FMNL3	Mic	1.10583	0
FKBP5	Mic	1.10581	0
ARHGAP25	Mic	1.10564	0
HIST1H2AC	Mic	1.10204	0
CAMK1D	Mic	1.09633	0
FLI1	Mic	1.09614	0
SRGAP1	Mic	1.09264	0
ALPK1	Mic	1.0921	0
REL	Mic	1.09029	0
TMEM156	Mic	1.08861	0
RASAL2	Mic	1.08812	0
SAT1	Mic	1.08666	0
GRK3	Mic	1.08581	0
TBC1D1	Mic	1.08134	0
NPL	Mic	1.08014	0
AC244021.1	Mic	1.07858	0
MED13L	Mic	1.07844	0
NAV3	Mic	1.07605	0
SLC25A37	Mic	1.07204	0
PTPRC	Mic	1.06878	0
MSN	Mic	1.06868	0
SLC2A5	Mic	1.06696	0
SH3BGRL	Mic	1.0586	0
IRAK3	Mic	1.0574	0
LINC00278	Mic	1.0572	0
ANKRD44	Mic	1.05672	0
PSMA1	Mic	1.05613	0
FAM49A	Mic	1.05374	0
RGS10	Mic	1.05246	0
TGFBR2	Mic	1.05211	0
TPK1	Mic	1.05186	0
ASAH1	Mic	1.04758	0
SOCS6	Mic	1.0446	0
MIS18BP1	Mic	1.04242	0
UGCG	Mic	1.0414	0
FGD2	Mic	1.03879	0
HLA-DRA	Mic	1.03852	0
STX7	Mic	1.03545	0
ANOS1	Mic	1.03528	0
MAP3K5	Mic	1.03454	0
ARHGAP12	Mic	1.03152	0
EPSTI1	Mic	1.02821	0
TBC1D2B	Mic	1.02711	0
IKZF1	Mic	1.02696	0
LAT2	Mic	1.02415	0
ATP2C1	Mic	1.02411	0
NCKAP1L	Mic	1.02277	0
GNA13	Mic	1.02274	0
AC120193.1	Mic	1.01814	0
IFNGR1	Mic	1.01555	0
C1QB	Mic	1.01466	0
ATG7	Mic	1.01281	0
GPRIN3	Mic	1.00999	0
MFSD1	Mic	1.00866	0
PGM5	Mic	1.00635	0
GRAMD1B	Mic	1.00449	0
PTPRE	Mic	1.00215	0
PLA2G4A	Mic	1.00081	0
ABI1	Mic	0.999114	0
PLCL2	Mic	0.998463	0
RYR1	Mic	0.995021	0
LPAR6	Mic	0.994715	0
KCNQ1	Mic	0.994047	0
CCND3	Mic	0.993617	0
LRMP	Mic	0.990851	0
AOAH	Mic	0.989	0
OGFRL1	Mic	0.983879	0
NEDD4L	Mic	0.980974	0
ZNF804A	Mic	0.978859	0
CSF3R	Mic	0.976781	0
KHDRBS3	Mic	0.975477	0
TM6SF1	Mic	0.973033	0
KCNK13	Mic	0.967848	0
IFI44L	Mic	0.967616	0
NUMB	Mic	0.965798	0
ZFP36L2	Mic	0.964909	0
CMIP	Mic	0.96389	0
AL158071.4	Mic	0.962024	0
RASGEF1C	Mic	0.960891	0
ITGAX	Mic	0.958515	0
SP100	Mic	0.95586	0
PCNX2	Mic	0.955145	0
TNFRSF1B	Mic	0.95492	0
CEBPD	Mic	0.952348	0
AXL	Mic	0.952158	0
TENM4	Mic	0.951704	0
CHST15	Mic	0.951591	0
A2M	Mic	0.950852	0
CLEC7A	Mic	0.948994	0
SSH2	Mic	0.947836	0
BACH1	Mic	0.945676	0
FCGBP	Mic	0.945234	0
SIPA1L2	Mic	0.940407	0
FAR2	Mic	0.938002	0
ADCY7	Mic	0.937746	0
CAPZB	Mic	0.936475	0
SLA	Mic	0.935494	0
LAPTM5	Mic	0.932835	0
SH3TC1	Mic	0.931213	0
RTTN	Mic	0.930137	0
SH3KBP1	Mic	0.929854	0
MCF2L	Mic	0.924646	0
ANKS1A	Mic	0.921569	0
TSPAN14	Mic	0.92013	0
USP15	Mic	0.919059	0
NRIP1	Mic	0.919048	0
PLEKHA2	Mic	0.917906	0
OTULINL	Mic	0.917227	0
NCOA3	Mic	0.914416	0
IRF8	Mic	0.913504	0
GSAP	Mic	0.910826	0
FAM102B	Mic	0.906586	0
JAK2	Mic	0.905815	0
IL18	Mic	0.90543	0
CMTM7	Mic	0.902753	0
HCK	Mic	0.902568	0
LINC01141	Mic	0.902024	0
LINC01094	Mic	0.901335	0
MEF2C-AS1	Mic	0.900849	0
TBC1D14	Mic	0.90002	0
MKNK1	Mic	0.8989	0
AC044781.1	Mic	0.898877	0
PDGFC	Mic	0.896983	0
IFI16	Mic	0.895682	0
CX3CR1	Mic	0.89539	0
TTC7A	Mic	0.895199	0
PPARD	Mic	0.893877	0
CMKLR1	Mic	0.891807	0
HLA-DRB1	Mic	0.886726	0
FCHSD2	Mic	0.886619	0
POU2F2	Mic	0.886245	0
PARP14	Mic	0.884455	0
MAF	Mic	0.884354	0
CD53	Mic	0.883609	0
CTSZ	Mic	0.881299	0
B4GALT1	Mic	0.880411	0
MOB1B	Mic	0.87942	0
PACSIN2	Mic	0.878749	0
MAP3K8	Mic	0.874451	0
LINC01684	Mic	0.873469	0
IL6ST	Mic	0.87162	0
SYT17	Mic	0.870573	0
ATF6	Mic	0.86781	0
MYO1F	Mic	0.866134	0
SERPINB9	Mic	0.86374	0
SWAP70	Mic	0.862605	0
AP003481.1	Mic	0.859372	0
LIMS1	Mic	0.85765	0
SESN3	Mic	0.857554	0
UST	Mic	0.856807	0
LPP	Mic	0.856692	0
VAV1	Mic	0.855788	0
BHLHE41	Mic	0.85437	0
GNAQ	Mic	0.853034	0
RAB20	Mic	0.849945	0
AC093152.1	Mic	0.84926	0
IL17RA	Mic	0.847979	0
SOAT1	Mic	0.846932	0
MGAT1	Mic	0.846542	0
AP1B1	Mic	0.846235	0
STK32B	Mic	0.844382	0
EPB41	Mic	0.843324	0
PTBP3	Mic	0.8425	0
TMEM65	Mic	0.841258	0
TLR1	Mic	0.839837	0
MPZL1	Mic	0.838406	0
CAB39	Mic	0.837826	0
TNRC18	Mic	0.836753	0
ZNF846	Mic	0.83535	0
GAB3	Mic	0.834739	0
RB1	Mic	0.83388	0
LPIN2	Mic	0.830599	0
HMOX1	Mic	0.827491	0
SSH1	Mic	0.822229	0
CTSS	Mic	0.819243	0
ZNF124	Mic	0.818917	0
TANC2	Mic	0.818543	0
RNF149	Mic	0.815286	0
AC007262.2	Mic	0.814235	0
TBC1D9	Mic	0.811336	0
PTPRJ	Mic	0.811303	0
PTPN2	Mic	0.809599	0
PARVG	Mic	0.807704	0
CTTNBP2NL	Mic	0.807524	0
VOPP1	Mic	0.805598	0
SLC2A13	Mic	0.80358	0
LRP1	Mic	0.803068	0
FNBP1L	Mic	0.801775	0
RIPK2	Mic	0.800063	0
KCTD12	Mic	0.799866	0
ARRB2	Mic	0.797785	0
CTSC	Mic	0.796645	0
RNF144B	Mic	0.795746	0
PRAM1	Mic	0.7936	0
DUSP1	Mic	0.793122	0
ATM	Mic	0.791672	0
ST3GAL6	Mic	0.791622	0
RPS6KA3	Mic	0.790503	0
SKIL	Mic	0.790188	0
HAVCR2	Mic	0.790058	0
FAM177B	Mic	0.789565	0
RGS12	Mic	0.789192	0
GCNT2	Mic	0.788969	0
COTL1	Mic	0.788057	0
PIAS1	Mic	0.787948	0
FCGR3A	Mic	0.785554	0
ARHGEF6	Mic	0.784423	0
FAM110B	Mic	0.781969	0
RAB1A	Mic	0.779838	0
ZC3HAV1	Mic	0.777951	0
2021-03-03	Mic	0.777611	0
VSIR	Mic	0.777446	0
RALGPS2	Mic	0.776956	0
FER	Mic	0.776238	0
IFNGR2	Mic	0.774743	0
APMAP	Mic	0.774052	0
TBC1D4	Mic	0.77326	0
CARD11	Mic	0.77172	0
STRBP	Mic	0.770536	0
HK2	Mic	0.766815	0
APAF1	Mic	0.765579	0
ABHD15-AS1	Mic	0.764734	0
TMEM51	Mic	0.76443	0
MIR34AHG	Mic	0.764194	0
SPRED1	Mic	0.762259	0
ITM2B	Mic	0.762119	0
GK	Mic	0.761482	0
PFKFB3	Mic	0.7609	0
PLAGL1	Mic	0.760858	0
C1QC	Mic	0.759921	0
CD84	Mic	0.758451	0
ZNRF2	Mic	0.75784	0
ATP13A3	Mic	0.756294	0
AFF1	Mic	0.755568	0
MYOF	Mic	0.755015	0
ATF7IP2	Mic	0.753776	0
ADAP2	Mic	0.753232	0
AC006978.2	Mic	0.752349	0
SKI	Mic	0.750687	0
WASHC4	Mic	0.750334	0
SNX29	Mic	0.750333	0
APPL2	Mic	0.747366	0
ITGAM	Mic	0.74504	0
SDCBP	Mic	0.744564	0
HLA-DPA1	Mic	0.742518	0
NLRP1	Mic	0.742145	0
LRRFIP1	Mic	0.741655	0
CTBP2	Mic	0.7413	0
KYNU	Mic	0.738393	0
SYT6	Mic	0.738095	0
ARHGAP31	Mic	0.737911	0
H2AFY	Mic	0.737355	0
AL159163.1	Mic	0.73604	0
SH2B3	Mic	0.735244	0
SLC2A9	Mic	0.733017	0
SDCCAG8	Mic	0.731184	0
PACS1	Mic	0.730388	0
UBXN2B	Mic	0.729549	0
SMURF2	Mic	0.729262	0
PHACTR2	Mic	0.729085	0
DCAF6	Mic	0.726197	0
GPD2	Mic	0.725697	0
TMSB4X	Mic	0.725001	0
SUCLG2	Mic	0.724496	0
PLSCR1	Mic	0.724067	0
RAP1A	Mic	0.72281	0
IL1RAP	Mic	0.722778	0
RNF213	Mic	0.721543	0
CHSY1	Mic	0.719702	0
VASH1	Mic	0.716009	0
HIVEP3	Mic	0.715283	0
SNX13	Mic	0.712418	0
HERPUD1	Mic	0.712415	0
AC079015.1	Mic	0.704959	0
CPA6	Mic	0.703497	0
BCAT1	Mic	0.701527	0
TBC1D16	Mic	0.701263	0
PPARG	Mic	0.701191	0
ZNF618	Mic	0.699282	0
VSIG4	Mic	0.698007	0
IL10RA	Mic	0.692754	0
ACAP2	Mic	0.689775	0
TMEM243	Mic	0.689474	0
USP3	Mic	0.688574	0
KLHL5	Mic	0.68831	0
E2F3	Mic	0.688164	0
AL365273.2	Mic	0.686221	0
NAMPT	Mic	0.685629	0
INPP4A	Mic	0.685564	0
PKN2	Mic	0.685388	0
MYCBP2	Mic	0.683626	0
CREG1	Mic	0.683427	0
CBL	Mic	0.68337	0
EML4	Mic	0.682378	0
PILRA	Mic	0.682131	0
CARD8	Mic	0.681785	0
UBE2E2	Mic	0.681008	0
HLA-DPB1	Mic	0.679952	0
UBE2E1	Mic	0.679649	0
RAPH1	Mic	0.679335	0
RAD51B	Mic	0.678225	0
AC025569.1	Mic	0.678216	0
IMMP2L	Mic	0.676803	0
TRIM22	Mic	0.676595	0
TLR5	Mic	0.676331	0
NOTCH2	Mic	0.675817	0
PAPOLG	Mic	0.674583	0
RNF145	Mic	0.673304	0
GPR34	Mic	0.672892	0
RCOR1	Mic	0.672599	0
C1QA	Mic	0.671271	0
SBF2	Mic	0.671078	0
CERS6	Mic	0.667138	0
SLC2A3	Mic	0.665615	0
NEAT1	Mic	0.665577	0
EPS8	Mic	0.664959	0
ITPR1	Mic	0.663456	0
MBNL1	Mic	0.663057	0
ADGRG1	Mic	0.663003	0
RHOQ	Mic	0.662831	0
FAM135A	Mic	0.662829	0
TRIO	Mic	0.661151	0
WASF2	Mic	0.66105	0
SEC14L1	Mic	0.66056	0
ZMAT3	Mic	0.660114	0
GAB2	Mic	0.65947	0
TET2	Mic	0.657457	0
PARP4	Mic	0.655912	0
SIGLEC8	Mic	0.655549	0
SLC15A2	Mic	0.654673	0
GALNT10	Mic	0.654496	0
PDK3	Mic	0.65335	0
UBASH3B	Mic	0.652709	0
CTSH	Mic	0.652497	0
MTSS1	Mic	0.652237	0
ATP6V1B2	Mic	0.650999	0
STK4	Mic	0.647645	0
TANK	Mic	0.646832	0
MGST2	Mic	0.646271	0
COP1	Mic	0.643281	0
ARID3A	Mic	0.642771	0
PELI2	Mic	0.6423	0
IQGAP2	Mic	0.640643	0
PAN3	Mic	0.640592	0
AP003086.2	Mic	0.640231	0
SPECC1	Mic	0.640171	0
DDX60L	Mic	0.640129	0
FMNL1	Mic	0.638595	0
LYST	Mic	0.635378	0
PRKCD	Mic	0.635168	0
TMIGD3	Mic	0.63435	0
ZFAND3	Mic	0.634214	0
CD4	Mic	0.63328	0
MAP3K1	Mic	0.630634	0
AC011933.4	Mic	0.629899	0
FNDC3B	Mic	0.628975	0
CREBL2	Mic	0.628484	0
RASSF3	Mic	0.626384	0
CD2AP	Mic	0.62548	0
STK38L	Mic	0.624577	0
CACNA1A	Mic	0.624247	0
S100Z	Mic	0.624168	0
NIPBL	Mic	0.622628	0
TNFSF13B	Mic	0.621261	0
PRKD3	Mic	0.621216	0
KIF16B	Mic	0.620912	0
HLA-DMB	Mic	0.620455	0
PDGFB	Mic	0.620446	0
USP53	Mic	0.619234	0
ITGA9	Mic	0.618561	0
ARL5A	Mic	0.617456	0
HSPBAP1	Mic	0.616613	0
ARHGAP18	Mic	0.615901	0
STAMBPL1	Mic	0.614387	0
UTRN	Mic	0.613985	0
RANBP9	Mic	0.613714	0
PIK3CD	Mic	0.613138	0
ETV5	Mic	0.611098	0
LGMN	Mic	0.609027	0
GPCPD1	Mic	0.607414	0
TRAF3	Mic	0.607063	0
SYTL3	Mic	0.604985	0
ABHD3	Mic	0.603416	0
TAL1	Mic	0.602466	0
SMS	Mic	0.602195	0
LCP2	Mic	0.600542	0
ADPGK	Mic	0.600504	0
LARP4B	Mic	0.598565	0
C22orf34	Mic	0.59808	0
PGK1	Mic	0.597723	0
FTL	Mic	0.596542	0
MAP3K3	Mic	0.596031	0
CYBA	Mic	0.594633	0
PRKCH	Mic	0.592836	0
ESR1	Mic	0.592518	0
CXCR4	Mic	0.592464	0
TRAK1	Mic	0.590607	0
SPIDR	Mic	0.589251	0
CHD1	Mic	0.589101	0
SLC18B1	Mic	0.58872	0
ZNF516	Mic	0.588427	0
JDP2	Mic	0.588103	0
ANKRD11	Mic	0.587543	0
IL6R	Mic	0.586987	0
IRS2	Mic	0.586478	0
ARRB1	Mic	0.584498	0
HELZ	Mic	0.584155	0
C12orf75	Mic	0.58396	0
HECTD2	Mic	0.583337	0
TGFB1	Mic	0.582909	0
PCED1B	Mic	0.582191	0
PHF20	Mic	0.581602	0
AGO4	Mic	0.580674	0
AC008957.2	Mic	0.577724	0
ATG16L2	Mic	0.577018	0
C9orf84	Mic	0.575928	0
RIC1	Mic	0.575633	0
CARMIL1	Mic	0.574994	0
UBAC2	Mic	0.574895	0
CNTRL	Mic	0.573892	0
DNAJC13	Mic	0.573668	0
TNFRSF1A	Mic	0.573328	0
ATP1B3	Mic	0.573204	0
SLC8A1-AS1	Mic	0.573154	0
RAP1GAP2	Mic	0.572395	0
DRAM2	Mic	0.571532	0
MALT1	Mic	0.571157	0
TYROBP	Mic	0.570818	0
SPI1	Mic	0.570155	0
TUT7	Mic	0.569895	0
CTTNBP2	Mic	0.569141	0
ARL15	Mic	0.568953	0
ACTR2	Mic	0.568587	0
CMTM6	Mic	0.567715	0
CHD9	Mic	0.567224	0
TRIM38	Mic	0.5672	0
MIR29B2CHG	Mic	0.566823	0
XPR1	Mic	0.563885	0
PTAFR	Mic	0.563253	0
ZFAND6	Mic	0.562723	0
STAG1	Mic	0.562398	0
TRIM14	Mic	0.561772	0
SETX	Mic	0.560054	0
TRERF1	Mic	0.559664	0
PIP5K1B	Mic	0.55853	0
XAF1	Mic	0.558139	0
SPOPL	Mic	0.557264	0
DTNBP1	Mic	0.556951	0
PTEN	Mic	0.555952	0
CELF1	Mic	0.555792	0
SNX2	Mic	0.555381	0
DHRS3	Mic	0.554954	0
STAT6	Mic	0.554283	0
CFLAR	Mic	0.554114	0
STK10	Mic	0.554047	0
MB21D2	Mic	0.553537	0
SNCA	Mic	0.55333	0
ADAM9	Mic	0.55313	0
R3HCC1L	Mic	0.552378	0
ERICH1	Mic	0.552181	0
ITGB2	Mic	0.549939	0
2021-09-06	Mic	0.549561	0
ELF1	Mic	0.549303	0
THEMIS2	Mic	0.549142	0
FAM129A	Mic	0.548856	0
HEATR5B	Mic	0.548327	0
ST3GAL1	Mic	0.548281	0
CDYL	Mic	0.547754	0
SMAD3	Mic	0.546432	0
ARAP1	Mic	0.544272	0
CABLES1	Mic	0.543732	0
AIDA	Mic	0.543104	0
GLS	Mic	0.542255	0
ARMH3	Mic	0.541505	0
DENND1A	Mic	0.541289	0
LY96	Mic	0.538871	0
PLAG1	Mic	0.538852	0
HPS3	Mic	0.538486	0
PREX1	Mic	0.537462	0
GPATCH2L	Mic	0.5367	0
CD14	Mic	0.536448	0
DNAJC5	Mic	0.535325	0
TENT2	Mic	0.535302	0
LOXL3	Mic	0.534597	0
SAMHD1	Mic	0.533902	0
ARHGEF10L	Mic	0.533228	0
LAIR1	Mic	0.531792	0
ARPC2	Mic	0.53169	0
PTPRG	Mic	0.530046	0
CLEC2D	Mic	0.529407	0
PICALM	Mic	0.529238	0
SRGAP2-AS1	Mic	0.527691	0
FEZ2	Mic	0.527318	0
LPAR5	Mic	0.526029	0
ZBTB46	Mic	0.525582	0
SIRPB2	Mic	0.524593	0
MYO9B	Mic	0.524417	0
BABAM2	Mic	0.522952	0
ADK	Mic	0.521888	0
NAIP	Mic	0.52131	0
STAB1	Mic	0.521182	0
TNFRSF10B	Mic	0.521077	0
DOPEY2	Mic	0.520958	0
GALNT1	Mic	0.520685	0
AKAP10	Mic	0.520505	0
ATP6V1C1	Mic	0.520417	0
PTPN18	Mic	0.519524	0
PLEKHO1	Mic	0.518754	0
MLXIP	Mic	0.516762	0
BCAR3	Mic	0.516642	0
ZMYM4	Mic	0.514296	0
MRC2	Mic	0.514015	0
SP110	Mic	0.513984	0
BRWD3	Mic	0.513736	0
HLA-DQB1	Mic	0.513575	0
GYPC	Mic	0.513306	0
PABPC1	Mic	0.512471	0
DAGLB	Mic	0.511429	0
MIA2	Mic	0.51142	0
IL4R	Mic	0.511332	0
CCDC50	Mic	0.511278	0
AC012368.1	Mic	0.5107	0
MLXIPL	Mic	0.510126	0
ATP11C	Mic	0.509714	0
POLB	Mic	0.508392	0
CHD7	Mic	0.506629	0
RCBTB2	Mic	0.506015	0
ELL2	Mic	0.506	0
KDM7A	Mic	0.505343	0
GIT2	Mic	0.50492	0
SSBP2	Mic	0.504519	0
CUX1	Mic	0.503729	0
BMT2	Mic	0.503493	0
EVL	Mic	0.502939	0
CYTH4	Mic	0.502284	0
KDM2A	Mic	0.502226	0
NRP1	Mic	0.500097	0
COMMD10	Mic	0.499165	0
MAP3K2	Mic	0.499062	0
ACTR3	Mic	0.495179	0
LCP1	Mic	0.494541	0
MOB1A	Mic	0.494293	0
RPS19	Mic	0.493849	0
OSTF1	Mic	0.493116	0
USP24	Mic	0.492412	0
UNC93B1	Mic	0.490722	0
ROCK1	Mic	0.490689	0
TMC8	Mic	0.490575	0
METTL9	Mic	0.490184	0
FARP1	Mic	0.490181	0
UVRAG	Mic	0.490068	0
CACUL1	Mic	0.48817	0
TPT1	Mic	0.487791	0
HSD17B11	Mic	0.487765	0
CLCN5	Mic	0.487383	0
CD58	Mic	0.487095	0
GAS6	Mic	0.485439	0
GPR155	Mic	0.48488	0
PYGL	Mic	0.484699	0
HECA	Mic	0.484308	0
TMLHE	Mic	0.483595	0
CNTLN	Mic	0.482976	0
PRIM2	Mic	0.482603	0
TMCC3	Mic	0.482283	0
ERGIC1	Mic	0.482248	0
FGD3	Mic	0.480292	0
CBWD5	Mic	0.480217	0
FBXW7	Mic	0.480135	0
TBC1D5	Mic	0.479684	0
P2RX4	Mic	0.478436	0
MSRA	Mic	0.478203	0
SND1	Mic	0.477383	0
DCP2	Mic	0.477298	0
SNX18	Mic	0.477139	0
RAB12	Mic	0.476907	0
TIGAR	Mic	0.476028	0
CYTH3	Mic	0.474988	0
RLF	Mic	0.474845	0
TLN2	Mic	0.474396	0
EAF2	Mic	0.474396	0
FOXP1	Mic	0.474257	0
RAB10	Mic	0.474057	0
CEP170	Mic	0.472659	0
MAP3K14	Mic	0.472213	0
VPS8	Mic	0.470918	0
C6orf62	Mic	0.470647	0
SCAF11	Mic	0.469953	0
CHPT1	Mic	0.468406	0
KDM3A	Mic	0.468394	0
AFTPH	Mic	0.468265	0
ATRN	Mic	0.468252	0
MARCKS	Mic	0.468215	0
FAM168A	Mic	0.468202	0
PDK1	Mic	0.468131	0
MAP2K1	Mic	0.46775	0
HERC4	Mic	0.467718	0
RPS6KA1	Mic	0.467548	0
ATP10D	Mic	0.467442	0
FNDC3A	Mic	0.464741	0
TRANK1	Mic	0.464321	0
GLB1	Mic	0.463526	0
XKR6	Mic	0.462613	0
PECAM1	Mic	0.462239	0
CTNNB1	Mic	0.461289	0
FCGRT	Mic	0.461191	0
WNT2B	Mic	0.461018	0
LGALS9	Mic	0.459647	0
FAM157C	Mic	0.459615	0
UBE2K	Mic	0.459039	0
NSMAF	Mic	0.458234	0
WBP1L	Mic	0.458154	0
ZNF148	Mic	0.457424	0
TBL1XR1	Mic	0.457293	0
QSER1	Mic	0.456681	0
SUMF1	Mic	0.456375	0
GMDS-DT	Mic	0.455227	0
STX6	Mic	0.453727	0
RASA1	Mic	0.45337	0
TMEM106A	Mic	0.453256	0
FAM120A	Mic	0.452942	0
BASP1	Mic	0.452579	0
PHC2	Mic	0.452558	0
SLC43A2	Mic	0.451794	0
ATP6V0A1	Mic	0.451431	0
VMP1	Mic	0.450328	0
DEF6	Mic	0.45006	0
NRP2	Mic	0.449228	0
CPEB3	Mic	0.448799	0
KDM4B	Mic	0.448277	0
METTL21A	Mic	0.44818	0
RAC1	Mic	0.447838	0
ITGB5	Mic	0.447328	0
LINC00623	Mic	0.446735	0
IKBKB	Mic	0.44627	0
TRAF3IP3	Mic	0.445716	0
ETS2	Mic	0.444742	0
LIMD1	Mic	0.444401	0
B2M	Mic	0.444253	0
SEC24D	Mic	0.443952	0
CNPY3	Mic	0.443633	0
GBE1	Mic	0.443604	0
RCC2	Mic	0.443547	0
UHRF1BP1	Mic	0.4433	0
NCOA2	Mic	0.44293	0
PARP9	Mic	0.442484	0
PBX3	Mic	0.442265	0
SP3	Mic	0.441676	0
HK1	Mic	0.440569	0
NABP1	Mic	0.440552	0
NEK6	Mic	0.440498	0
SLC7A6	Mic	0.439979	0
LILRB1	Mic	0.439047	0
USP25	Mic	0.438567	0
ELK3	Mic	0.437907	0
BIN2	Mic	0.43785	0
PANK2	Mic	0.437609	0
NCK1	Mic	0.437336	0
RANBP2	Mic	0.436482	0
DIRC2	Mic	0.435796	0
BANP	Mic	0.435608	0
SUFU	Mic	0.435261	0
SNX27	Mic	0.434949	0
RNF111	Mic	0.434543	0
RAB2A	Mic	0.434325	0
PIK3IP1	Mic	0.434324	0
CDC14A	Mic	0.433101	0
RASSF4	Mic	0.432612	0
DYRK1A	Mic	0.432172	0
CERK	Mic	0.431965	0
FNIP2	Mic	0.430842	0
WWC2	Mic	0.430162	0
CCM2	Mic	0.429212	0
STK24	Mic	0.427496	0
SRBD1	Mic	0.427365	0
TRA2B	Mic	0.427338	0
PTK2B	Mic	0.426745	0
RHOT1	Mic	0.42674	0
CCDC91	Mic	0.426692	0
TMEM117	Mic	0.426408	0
MAX	Mic	0.426058	0
BTBD1	Mic	0.425637	0
ITSN2	Mic	0.423807	0
PRKCB	Mic	0.423729	0
ABCA1	Mic	0.421916	0
PUM1	Mic	0.421691	0
APBA1	Mic	0.421542	0
PRRC2B	Mic	0.421264	0
PPP1CB	Mic	0.420634	0
HNRNPH1	Mic	0.42016	0
DAP	Mic	0.419987	0
LAP3	Mic	0.419087	0
AKNA	Mic	0.418874	0
TOP1	Mic	0.418291	0
MAPKAP1	Mic	0.417269	0
NCOR2	Mic	0.416607	0
PAK1	Mic	0.416318	0
FOXO3	Mic	0.416036	0
ST5	Mic	0.415519	0
SETD3	Mic	0.414321	0
PLCB2	Mic	0.413942	0
NSF	Mic	0.413314	0
LUZP1	Mic	0.413283	0
VPS13C	Mic	0.413044	0
WAC	Mic	0.412283	0
MORC3	Mic	0.411383	0
GNAS	Mic	0.410919	0
DARS	Mic	0.410312	0
FCHO2	Mic	0.408537	0
MMP24OS	Mic	0.40764	0
NFIC	Mic	0.407578	0
SMYD3	Mic	0.407573	0
ACSL4	Mic	0.407388	0
JAK1	Mic	0.406863	0
VPS13B	Mic	0.405311	0
HLA-B	Mic	0.404594	0
RAB7A	Mic	0.404376	0
TNPO1	Mic	0.404367	0
FKBP15	Mic	0.404109	0
ENTPD1-AS1	Mic	0.403093	0
CRLF3	Mic	0.402973	0
GGA2	Mic	0.402787	0
ZNF292	Mic	0.402395	0
NAGK	Mic	0.402065	0
EFCAB13	Mic	0.401701	0
ELMO1	Mic	0.40029	0
HLA-E	Mic	0.400242	0
WAPL	Mic	0.400097	0
P3H2	Mic	0.39854	0
DNAJB6	Mic	0.398417	0
CD99	Mic	0.398316	0
TTC17	Mic	0.398042	0
PARP8	Mic	0.397988	0
ARHGAP45	Mic	0.397833	0
TAOK3	Mic	0.397674	0
MIOS	Mic	0.396878	0
EEFSEC	Mic	0.396124	0
LYPLA1	Mic	0.395557	0
GAA	Mic	0.393521	0
ZNF106	Mic	0.391492	0
PITPNA	Mic	0.391019	0
LIMK2	Mic	0.390896	0
CEP350	Mic	0.39051	0
YAF2	Mic	0.390182	0
ATG10	Mic	0.389935	0
OTULIN	Mic	0.389566	0
ARSB	Mic	0.389311	0
RSRC1	Mic	0.387878	0
SNX24	Mic	0.387833	0
CD81	Mic	0.387411	0
PDSS2	Mic	0.387333	0
C9orf72	Mic	0.386452	0
CTNND1	Mic	0.386434	0
ATF7IP	Mic	0.385725	0
H3F3A	Mic	0.385237	0
GNAI3	Mic	0.384073	0
PSAP	Mic	0.383988	0
CLTC	Mic	0.382525	0
TTYH3	Mic	0.382274	0
2021-03-07	Mic	0.381898	0
COG5	Mic	0.381886	0
CAPZA2	Mic	0.381339	0
USP4	Mic	0.380466	0
MAD1L1	Mic	0.379974	0
PMS1	Mic	0.379559	0
EXOC4	Mic	0.379307	0
SGPP1	Mic	0.379094	0
RNF216	Mic	0.37878	0
SCLT1	Mic	0.378691	0
ANO6	Mic	0.378074	0
WDR70	Mic	0.377365	0
MKL1	Mic	0.377072	0
MTMR3	Mic	0.376932	0
RAP1B	Mic	0.376463	0
PTPN12	Mic	0.376124	0
KLHL8	Mic	0.375908	0
C20orf194	Mic	0.375638	0
SCAMP2	Mic	0.375344	0
TNFAIP8	Mic	0.374458	0
WDR26	Mic	0.374293	0
COLGALT1	Mic	0.374118	0
HNRNPM	Mic	0.374031	0
FBXL20	Mic	0.373952	0
DHRSX	Mic	0.373287	0
EIF2AK2	Mic	0.373285	0
DERA	Mic	0.373191	0
FBXO34	Mic	0.37316	0
DTX2	Mic	0.371988	0
SLC15A4	Mic	0.371859	0
ADAM17	Mic	0.371481	0
CDK8	Mic	0.371426	0
DCTN4	Mic	0.371245	0
KANSL1	Mic	0.370889	0
ANP32A	Mic	0.370876	0
KIF26B	Mic	0.37053	0
RAB3GAP1	Mic	0.369894	0
ATR	Mic	0.369659	0
VTI1A	Mic	0.369266	0
HNRNPC	Mic	0.369204	0
MGMT	Mic	0.368552	0
ITGAV	Mic	0.368509	0
ERC1	Mic	0.368383	0
GAK	Mic	0.368057	0
GRN	Mic	0.367554	0
OSBPL11	Mic	0.367492	0
GSK3B	Mic	0.366478	0
SPTLC2	Mic	0.365995	0
GRK2	Mic	0.364866	0
RPL13	Mic	0.364465	0
MXD4	Mic	0.364148	0
EVI5	Mic	0.363392	0
ARPC3	Mic	0.363365	0
PPP4R3A	Mic	0.363275	0
SIRPA	Mic	0.362866	0
ABHD12	Mic	0.362338	0
NT5C2	Mic	0.362073	0
ANXA11	Mic	0.361858	0
TM9SF2	Mic	0.361809	0
PPP1R12A	Mic	0.360422	0
ASCC3	Mic	0.359611	0
SMARCA2	Mic	0.359051	0
SPATA5	Mic	0.358762	0
SHMT1	Mic	0.35841	0
ATL2	Mic	0.357876	0
SETD2	Mic	0.357366	0
SLC11A2	Mic	0.356624	0
RIN2	Mic	0.356609	0
ASXL2	Mic	0.356583	0
TSC22D2	Mic	0.356242	0
DMXL2	Mic	0.356048	0
TLK1	Mic	0.355381	0
ATG5	Mic	0.355323	0
GNG7	Mic	0.355269	0
UMAD1	Mic	0.355077	0
DIP2A	Mic	0.35434	0
APLP2	Mic	0.354293	0
NPC2	Mic	0.35427	0
ZNF609	Mic	0.353615	0
SIMC1	Mic	0.353403	0
NF1	Mic	0.353279	0
AP2A2	Mic	0.351899	0
ARHGEF11	Mic	0.35128	0
DENND4C	Mic	0.351264	0
FHIT	Mic	0.351151	0
STK17A	Mic	0.350606	0
CUL1	Mic	0.349226	0
FBXO11	Mic	0.348782	0
STIM1	Mic	0.34821	0
GNB1	Mic	0.347751	0
CAPZA1	Mic	0.347068	0
PPP6R2	Mic	0.346399	0
MLLT10	Mic	0.345248	0
WIPF1	Mic	0.344877	0
EP300	Mic	0.34445	0
ANKRD10	Mic	0.344312	0
ERP44	Mic	0.344092	0
CAP1	Mic	0.344078	0
RPS24	Mic	0.343321	0
KIAA1109	Mic	0.342601	0
NOL4L	Mic	0.342235	0
UHRF1BP1L	Mic	0.34175	0
SERPINB6	Mic	0.340327	0
FAM118A	Mic	0.340269	0
SMAD2	Mic	0.338628	0
ZMIZ1	Mic	0.337959	0
PPP3CA	Mic	0.336322	0
RABEP1	Mic	0.336071	0
PPT1	Mic	0.335858	0
EHBP1L1	Mic	0.335638	0
TRAPPC9	Mic	0.335196	0
CHCHD3	Mic	0.33478	0
CREB1	Mic	0.334013	0
ME2	Mic	0.333642	0
DENND4A	Mic	0.333575	0
PTPN9	Mic	0.332541	0
UBE2D2	Mic	0.332487	0
MAPK14	Mic	0.331473	0
BROX	Mic	0.330554	0
HEXB	Mic	0.330531	0
BAZ1A	Mic	0.330232	0
FIG4	Mic	0.330053	0
RALGAPA2	Mic	0.328862	0
CDC42SE1	Mic	0.328417	0
FLOT1	Mic	0.328235	0
LASP1	Mic	0.327925	0
PDXK	Mic	0.325842	0
AAK1	Mic	0.325573	0
RASA3	Mic	0.325418	0
FARS2	Mic	0.325015	0
MTMR14	Mic	0.324896	0
TM7SF3	Mic	0.324817	0
KCMF1	Mic	0.324555	0
NFE2L2	Mic	0.323886	0
STK3	Mic	0.323424	0
PUM2	Mic	0.323145	0
XRN2	Mic	0.322751	0
AP3B1	Mic	0.322121	0
ATAD2B	Mic	0.321708	0
COL4A3BP	Mic	0.32028	0
PIK3R1	Mic	0.32018	0
TRAPPC8	Mic	0.31992	0
VPS41	Mic	0.319887	0
FBXL17	Mic	0.319793	0
PCMTD1	Mic	0.31976	0
BTAF1	Mic	0.319061	0
ST6GALNAC3	Mic	0.31858	0
CEPT1	Mic	0.318311	0
ZFC3H1	Mic	0.318307	0
SLC23A2	Mic	0.316702	0
BMPR1A	Mic	0.316482	0
NFATC3	Mic	0.315362	0
LPXN	Mic	0.315282	0
GNG2	Mic	0.315252	0
PDCD4	Mic	0.313761	0
MTHFR	Mic	0.313321	0
CHD2	Mic	0.313142	0
TDRD7	Mic	0.312996	0
ARID1A	Mic	0.312685	0
GSE1	Mic	0.312265	0
GDAP2	Mic	0.311999	0
YTHDC2	Mic	0.311544	0
ARID1B	Mic	0.309356	0
PGS1	Mic	0.30921	0
SEC24B	Mic	0.308829	0
WDR37	Mic	0.307872	0
L3MBTL4	Mic	0.307023	0
TIMP2	Mic	0.306722	0
ARNTL	Mic	0.305758	0
CST3	Mic	0.304142	0
DENND1B	Mic	0.304059	0
TANGO2	Mic	0.302248	0
ARIH1	Mic	0.302151	0
CDC42SE2	Mic	0.301681	0
TRPM7	Mic	0.301377	0
GNAI2	Mic	0.300955	0
SCARB1	Mic	0.300702	0
GNPTAB	Mic	0.300429	0
BRWD1	Mic	0.300026	0
ATP6V0E1	Mic	0.299662	0
AKT3	Mic	0.299412	0
GPBP1L1	Mic	0.299308	0
PHYKPL	Mic	0.299033	0
LCORL	Mic	0.298738	0
STAT3	Mic	0.297961	0
TNKS2	Mic	0.297848	0
USP10	Mic	0.297521	0
OSBPL8	Mic	0.297022	0
HLA-C	Mic	0.296183	0
DOCK7	Mic	0.295723	0
ZNF592	Mic	0.295114	0
SCAF8	Mic	0.294965	0
ZEB1	Mic	0.29468	0
CDKAL1	Mic	0.293798	0
BTG2	Mic	0.293431	0
ANKRD13D	Mic	0.292847	0
MGAT5	Mic	0.292462	0
CSNK1D	Mic	0.291971	0
LMBR1L	Mic	0.291261	0
SFT2D2	Mic	0.290278	0
PLEKHM2	Mic	0.290085	0
VPS13D	Mic	0.290027	0
PRPF38B	Mic	0.28931	0
PLCG2	Mic	0.288936	0
RBM6	Mic	0.288482	0
NEK7	Mic	0.288127	0
DDX5	Mic	0.287266	0
RBMS1	Mic	0.286201	0
PCM1	Mic	0.285986	0
CD226	Mic	0.28591	0
WDFY3	Mic	0.285599	0
KIAA1551	Mic	0.284417	0
DELE1	Mic	0.283264	0
GATAD2A	Mic	0.282118	0
STAG2	Mic	0.277547	0
PRRC2C	Mic	0.277272	0
TBC1D12	Mic	0.277062	0
BRD4	Mic	0.276442	0
TMEM131	Mic	0.276284	0
DNM2	Mic	0.274689	0
SNRK	Mic	0.27413	0
RNF13	Mic	0.273333	0
TET3	Mic	0.269887	0
SMG1	Mic	0.267761	0
GRK5	Mic	0.265687	0
ATP2B1	Mic	0.261931	0
TPM3	Mic	0.258656	0
BMPR2	Mic	0.257988	0
YBX3	Mic	0.257742	0
PDS5A	Mic	0.256638	0
ANKRD17	Mic	0.255103	0
CHIC2	Mic	0.253462	0
RABGAP1L	Mic	0.251872	0
GALNT11	Mic	0.30958	1.59036e-301
C2CD5	Mic	0.323774	8.53612e-301
SENP6	Mic	0.250505	6.93156e-299
KLHL18	Mic	0.279901	1.1249e-297
ZNF562	Mic	0.285822	2.21195e-297
ARFGEF1	Mic	0.26252	5.32322e-297
USPL1	Mic	0.433224	3.23826e-296
GOLGA4	Mic	0.311193	3.17894e-295
GCC2	Mic	0.29041	3.23618e-293
MAN1C1	Mic	0.257584	6.82367e-293
PHKB	Mic	0.27188	1.65893e-292
TMOD3	Mic	0.258812	1.14847e-291
SMAP1	Mic	0.312154	2.40673e-290
ALG13	Mic	0.329723	1.74216e-289
HM13	Mic	0.274288	4.1667e-287
HTT	Mic	0.294955	6.19363e-284
C6orf106	Mic	0.299519	1.04901e-283
ZNF100	Mic	0.291303	4.25468e-282
CLINT1	Mic	0.275798	1.63621e-280
MCM3AP	Mic	0.276436	1.9889e-280
THADA	Mic	0.308341	2.54035e-280
IGF2R	Mic	0.271505	7.54392e-278
TRIM56	Mic	0.272766	3.28373e-276
INTS6L	Mic	0.280716	1.28312e-272
PHF21A	Mic	0.270353	1.70699e-272
RNASEH2B	Mic	0.337337	2.15915e-272
PIKFYVE	Mic	0.274893	4.07925e-272
MFSD14C	Mic	0.263575	2.72625e-271
AMPD3	Mic	0.297685	4.33475e-271
PIAS2	Mic	0.300729	5.32855e-271
RAF1	Mic	0.268924	3.2793e-270
TTC7B	Mic	0.324227	6.83956e-270
NPTN	Mic	0.269426	7.18847e-270
DDIT4	Mic	0.367868	9.72498e-270
GNS	Mic	0.266957	1.54089e-269
NBPF1	Mic	0.291102	5.06682e-269
PBRM1	Mic	0.26333	1.02422e-268
EHMT1	Mic	0.251335	7.52553e-268
SNAP23	Mic	0.602602	2.10626e-267
TUT4	Mic	0.257265	1.75284e-266
MARK2	Mic	0.277384	2.67147e-266
SPRED2	Mic	0.316104	7.62154e-265
AVL9	Mic	0.274875	4.101e-264
RPS11	Mic	0.334443	1.69071e-262
ARFIP1	Mic	0.29901	2.47534e-261
TMEM131L	Mic	0.294581	1.56538e-260
JARID2	Mic	0.281154	1.47222e-257
TTC28	Mic	0.310984	8.63932e-255
RPS9	Mic	0.260622	5.97147e-254
ECHDC1	Mic	0.281315	1.82944e-253
FBXW4	Mic	0.296716	2.02914e-253
TBC1D8	Mic	0.358371	3.57276e-253
STX8	Mic	0.291186	1.3977e-252
WIPI2	Mic	0.275587	7.97546e-252
PIK3CA	Mic	0.301683	1.56287e-251
GAPVD1	Mic	0.268988	2.87564e-251
ABCB7	Mic	0.278749	6.33486e-251
CCNL1	Mic	0.263426	1.00648e-250
ABL2	Mic	0.293905	7.25958e-250
PDE9A	Mic	0.288608	7.30122e-249
PEAK1	Mic	0.400993	4.01727e-247
VPS50	Mic	0.299606	1.51766e-246
RC3H1	Mic	0.253525	3.8499e-246
GMDS	Mic	0.250593	4.73876e-246
DCAF5	Mic	0.266661	3.62553e-245
RPS6	Mic	0.318299	4.58718e-245
SEL1L	Mic	0.267095	2.14388e-244
MAGI3	Mic	0.317054	1.56074e-243
EGLN1	Mic	0.294918	6.91523e-243
NUAK1	Mic	0.296508	6.70258e-242
SPNS2	Mic	0.312271	2.23448e-241
RAB11A	Mic	0.279169	8.70232e-240
EIF2AK4	Mic	0.263449	3.8286e-239
RPS6KA2	Mic	0.253468	5.18423e-237
CCDC93	Mic	0.254469	3.49263e-236
PLXND1	Mic	0.275186	6.53515e-235
SCMH1	Mic	0.336979	7.49052e-234
RPS3	Mic	0.276337	1.05986e-233
SCFD1	Mic	0.266025	1.9187e-231
KDM3B	Mic	0.265669	2.6427e-231
KPNA4	Mic	0.254019	1.77528e-229
IQCB1	Mic	0.272495	1.40942e-228
LINC02256	Mic	0.291939	3.62703e-227
SEC11A	Mic	0.26045	5.60701e-226
SRGAP3	Mic	0.306392	9.33373e-226
DEK	Mic	0.261338	4.91508e-225
ULK4	Mic	0.302739	4.24821e-224
AGPAT5	Mic	0.302247	8.01889e-224
ZDHHC2	Mic	0.277762	3.24259e-222
MTF2	Mic	0.264254	6.10976e-221
MCM9	Mic	0.288427	2.40373e-216
DDX3X	Mic	0.26101	2.70536e-215
FP700111.1	Mic	0.254579	3.18008e-214
DTNB	Mic	0.291724	7.16202e-214
BTBD7	Mic	0.269359	1.69671e-212
ZNF407	Mic	0.276652	3.03877e-211
FBXW11	Mic	0.257119	3.78287e-211
ZNF654	Mic	0.272628	4.14392e-211
HDAC8	Mic	0.265897	1.75724e-210
FBXO42	Mic	0.25207	8.01209e-209
BNIP3L	Mic	0.282153	4.77967e-208
MDM2	Mic	0.301255	2.33729e-207
RANBP3	Mic	0.274214	5.01517e-207
KIAA1147	Mic	0.261076	3.888e-204
EDA	Mic	0.319601	9.41559e-202
EYA3	Mic	0.259222	4.01233e-198
SERTAD2	Mic	0.299361	2.12091e-196
MITF	Mic	0.362638	1.66645e-192
ANKUB1	Mic	0.297747	4.32889e-190
SERGEF	Mic	0.264641	2.91614e-188
ARL8B	Mic	0.26045	1.24415e-185
TPCN1	Mic	0.270129	3.33937e-184
ZBTB1	Mic	0.266049	4.70578e-183
DNAJC3	Mic	0.251291	1.65548e-182
ZC3H12C	Mic	0.310738	2.00796e-182
DDX10	Mic	0.276427	2.14448e-179
SIPA1L1	Mic	0.59704	5.10252e-179
SESN1	Mic	0.277804	1.43932e-178
TXNIP	Mic	0.264518	1.19765e-177
CDK6	Mic	0.268221	2.25607e-177
TENT4B	Mic	0.355996	7.31617e-173
ZNF277	Mic	0.27982	3.50174e-171
GLDN	Mic	0.49308	7.71655e-164
GNA12	Mic	0.289889	1.58933e-160
CREM	Mic	0.364246	2.38452e-156
RPL19	Mic	0.282261	2.84445e-142
TIAM1	Mic	0.253686	2.49813e-140
DUSP10	Mic	0.302764	1.73993e-131
SUPT3H	Mic	0.27695	1.26933e-130
CPM	Mic	0.425147	2.01904e-121
UBC	Mic	0.263449	4.60728e-103
GRID2	Mic	0.318863	3.91363e-97
IFRD1	Mic	0.268397	2.65132e-92
HSPH1	Mic	0.71576	1.02964e-78
PTPN1	Mic	0.256215	2.78882e-70
DNAJA4	Mic	0.308412	9.1191e-59
STARD13	Mic	0.388584	5.58142e-42
MRPS6	Mic	0.286873	2.883e-35
HSPB1	Mic	0.262395	4.64049e-30
NFKB1	Mic	0.26644	5.41218e-26
PTGES3	Mic	0.28082	7.61626e-07
IL1RAPL1	Oligo	3.83804	0
PCDH9	Oligo	3.76197	0
ST18	Oligo	3.32852	0
CTNNA3	Oligo	3.13281	0
MAGI2	Oligo	3.09531	0
RNF220	Oligo	3.0468	0
FRMD5	Oligo	3.03133	0
SLC24A2	Oligo	2.99789	0
NCAM2	Oligo	2.93713	0
PEX5L	Oligo	2.87216	0
EDIL3	Oligo	2.86363	0
PPP2R2B	Oligo	2.83653	0
PRUNE2	Oligo	2.80201	0
PLP1	Oligo	2.79556	0
NKAIN2	Oligo	2.79017	0
PTPRD	Oligo	2.78907	0
SPOCK1	Oligo	2.7865	0
MAP7	Oligo	2.76057	0
AC026316.5	Oligo	2.74193	0
SPOCK3	Oligo	2.69495	0
TMTC2	Oligo	2.66995	0
PDE1C	Oligo	2.62725	0
TTLL7	Oligo	2.62165	0
PTPRK	Oligo	2.61121	0
SLC44A1	Oligo	2.58555	0
UNC5C	Oligo	2.58325	0
NCAM1	Oligo	2.54547	0
MOBP	Oligo	2.46535	0
ZNF536	Oligo	2.45714	0
SH3GL3	Oligo	2.44103	0
GPM6B	Oligo	2.42911	0
KIRREL3	Oligo	2.41936	0
C10orf90	Oligo	2.41206	0
LIMCH1	Oligo	2.38579	0
CADM2	Oligo	2.35455	0
TF	Oligo	2.34873	0
CDH20	Oligo	2.34524	0
CLMN	Oligo	2.34524	0
ENPP2	Oligo	2.33123	0
DLG2	Oligo	2.3295	0
DNM3	Oligo	2.32156	0
PHLPP1	Oligo	2.3105	0
ENOX1	Oligo	2.29293	0
DNAJC6	Oligo	2.28688	0
TMEM144	Oligo	2.2779	0
KLHL32	Oligo	2.27216	0
LINC00609	Oligo	2.26407	0
TRIM2	Oligo	2.25525	0
GRM3	Oligo	2.24905	0
ANK3	Oligo	2.24318	0
CNTNAP4	Oligo	2.23783	0
PCSK6	Oligo	2.2299	0
AKAP6	Oligo	2.18843	0
KCNH8	Oligo	2.15812	0
NTM	Oligo	2.13862	0
OTUD7A	Oligo	2.13365	0
NFASC	Oligo	2.1308	0
FBXL7	Oligo	2.10969	0
ABCA8	Oligo	2.1055	0
AK5	Oligo	2.07964	0
APBB2	Oligo	2.0738	0
CRYAB	Oligo	2.06803	0
ATP8A1	Oligo	2.04623	0
GRID1	Oligo	2.03418	0
UGT8	Oligo	2.03157	0
AGAP1	Oligo	2.03135	0
TMEFF2	Oligo	2.0246	0
ANKS1B	Oligo	2.01505	0
NRXN3	Oligo	2.00822	0
RAPGEF5	Oligo	2.00354	0
DLC1	Oligo	1.99962	0
SLCO1A2	Oligo	1.9685	0
SYNJ2	Oligo	1.96427	0
SLAIN1	Oligo	1.9613	0
SLC5A11	Oligo	1.95506	0
ANO4	Oligo	1.95314	0
DSCAML1	Oligo	1.95274	0
CNTN2	Oligo	1.94904	0
PIEZO2	Oligo	1.94638	0
SLCO3A1	Oligo	1.94222	0
BCAS1	Oligo	1.94139	0
CREB5	Oligo	1.93368	0
PXK	Oligo	1.93062	0
COL4A5	Oligo	1.92251	0
COBL	Oligo	1.9216	0
NLGN1	Oligo	1.91696	0
LRP2	Oligo	1.91053	0
PLEKHH1	Oligo	1.899	0
PLCL1	Oligo	1.89796	0
LINC01608	Oligo	1.85956	0
SHROOM4	Oligo	1.85334	0
MAPT	Oligo	1.83447	0
PHACTR3	Oligo	1.8287	0
PALM2	Oligo	1.82524	0
DAAM2	Oligo	1.82346	0
AMER2	Oligo	1.81974	0
ANLN	Oligo	1.81405	0
ANK2	Oligo	1.80946	0
PDE1A	Oligo	1.80542	0
POLR2F	Oligo	1.80167	0
MAN2A1	Oligo	1.79173	0
DIP2C	Oligo	1.78937	0
GNAO1	Oligo	1.78572	0
PIP4K2A	Oligo	1.77863	0
ARFGEF3	Oligo	1.77448	0
MEGF10	Oligo	1.77234	0
QDPR	Oligo	1.76043	0
CDC42BPA	Oligo	1.758	0
ABCA2	Oligo	1.74262	0
NALCN	Oligo	1.73387	0
USP54	Oligo	1.73144	0
FGFR2	Oligo	1.72563	0
CACNA2D1	Oligo	1.7216	0
GPRC5B	Oligo	1.72087	0
CNDP1	Oligo	1.7177	0
SCD5	Oligo	1.69936	0
FA2H	Oligo	1.69506	0
MOG	Oligo	1.69484	0
RNF144A	Oligo	1.68899	0
HDAC2-AS2	Oligo	1.68156	0
DOCK9	Oligo	1.67657	0
TJP1	Oligo	1.67277	0
LINC00639	Oligo	1.67247	0
DUBR	Oligo	1.65929	0
ZNF704	Oligo	1.65399	0
COLGALT2	Oligo	1.6463	0
KIF6	Oligo	1.64362	0
RFTN2	Oligo	1.62692	0
PDE4B	Oligo	1.62587	0
CNP	Oligo	1.60944	0
ARAP2	Oligo	1.60412	0
ERBB4	Oligo	1.59474	0
NPAS3	Oligo	1.59311	0
CLDND1	Oligo	1.59169	0
HHIP	Oligo	1.5872	0
HECW2	Oligo	1.58669	0
FAM107B	Oligo	1.57698	0
FOLH1	Oligo	1.56682	0
ADGRB3	Oligo	1.5651	0
KCNMB4	Oligo	1.56266	0
LRRC7	Oligo	1.54684	0
ZDHHC20	Oligo	1.54181	0
PKP4	Oligo	1.53732	0
LRRC1	Oligo	1.53581	0
ATP10B	Oligo	1.53424	0
SCD	Oligo	1.52752	0
FAM13C	Oligo	1.52637	0
MEIS2	Oligo	1.52021	0
DLG1	Oligo	1.51691	0
DOCK1	Oligo	1.51465	0
CERCAM	Oligo	1.51111	0
NEO1	Oligo	1.50274	0
GNAI1	Oligo	1.49614	0
JAM3	Oligo	1.4923	0
RETREG1	Oligo	1.49085	0
TSPAN5	Oligo	1.48944	0
LMCD1-AS1	Oligo	1.48812	0
LANCL1	Oligo	1.4879	0
SH3D19	Oligo	1.48563	0
2021-09-07	Oligo	1.48263	0
IGSF11	Oligo	1.48263	0
DMD	Oligo	1.48106	0
HIP1	Oligo	1.48023	0
CD22	Oligo	1.47958	0
LIFR	Oligo	1.4725	0
SASH1	Oligo	1.47125	0
MBP	Oligo	1.46314	0
KIF5C	Oligo	1.45874	0
MBOAT2	Oligo	1.45634	0
PTPN13	Oligo	1.45557	0
APLP1	Oligo	1.44983	0
MYRF	Oligo	1.44611	0
ITGA2	Oligo	1.44447	0
CDK18	Oligo	1.43892	0
DOCK5	Oligo	1.43769	0
LINC00320	Oligo	1.43767	0
MPDZ	Oligo	1.42585	0
LINC01170	Oligo	1.42483	0
GALNT13	Oligo	1.42378	0
CADM1	Oligo	1.42114	0
ZNF365	Oligo	1.41849	0
AC090502.1	Oligo	1.41673	0
KANK1	Oligo	1.41565	0
PPP1R9A	Oligo	1.41506	0
DPYSL5	Oligo	1.41329	0
PRR5L	Oligo	1.40865	0
SELENOP	Oligo	1.4047	0
EFHD1	Oligo	1.40427	0
MYO1D	Oligo	1.39722	0
SH3TC2	Oligo	1.39609	0
FUT8	Oligo	1.39118	0
SGIP1	Oligo	1.38747	0
CDH19	Oligo	1.38725	0
KCTD8	Oligo	1.37972	0
FAM124A	Oligo	1.3743	0
TMEM165	Oligo	1.36907	0
SRCIN1	Oligo	1.35642	0
KIAA1324L	Oligo	1.35568	0
MICAL3	Oligo	1.35374	0
RASGRF2	Oligo	1.35079	0
AC009063.2	Oligo	1.35071	0
SPTBN1	Oligo	1.34404	0
PHLDB1	Oligo	1.34297	0
AC106869.1	Oligo	1.34057	0
AATK	Oligo	1.33884	0
SIK3	Oligo	1.33246	0
LINC00882	Oligo	1.32852	0
MAL	Oligo	1.32785	0
ROBO1	Oligo	1.3235	0
KIF1B	Oligo	1.32	0
PPP1R16B	Oligo	1.3196	0
FRYL	Oligo	1.31921	0
MAP4K5	Oligo	1.31865	0
LINC01630	Oligo	1.31458	0
AC012593.1	Oligo	1.31426	0
FAM171A1	Oligo	1.31029	0
ERBIN	Oligo	1.3025	0
PPM1H	Oligo	1.30156	0
LGR5	Oligo	1.29938	0
LAMP2	Oligo	1.29801	0
CLASP2	Oligo	1.29628	0
SEMA6A	Oligo	1.29398	0
NDRG1	Oligo	1.29395	0
KLHL4	Oligo	1.29365	0
STK39	Oligo	1.29324	0
DOCK3	Oligo	1.29305	0
HS3ST5	Oligo	1.28816	0
PCDH9-AS2	Oligo	1.28761	0
RAB30	Oligo	1.28761	0
LINC01505	Oligo	1.28669	0
JAKMIP2	Oligo	1.28641	0
C9orf3	Oligo	1.27875	0
BACH2	Oligo	1.27545	0
SLC12A2	Oligo	1.27195	0
2021-03-01	Oligo	1.26303	0
GRIA4	Oligo	1.26001	0
NCKAP5	Oligo	1.25898	0
NECAB1	Oligo	1.25537	0
PHYHIPL	Oligo	1.25311	0
CORO2B	Oligo	1.24808	0
MAG	Oligo	1.23934	0
MYO6	Oligo	1.23445	0
LURAP1L-AS1	Oligo	1.22883	0
NOVA1	Oligo	1.22319	0
LSAMP	Oligo	1.21802	0
ADIPOR2	Oligo	1.21732	0
AC096564.1	Oligo	1.2126	0
SOBP	Oligo	1.21077	0
RCAN2	Oligo	1.21074	0
RAB40B	Oligo	1.20739	0
ARHGAP23	Oligo	1.20574	0
ELAVL3	Oligo	1.20283	0
ADARB2	Oligo	1.19031	0
ASPA	Oligo	1.18753	0
LRRTM3	Oligo	1.18708	0
PLA2G16	Oligo	1.18355	0
NFIX	Oligo	1.18221	0
TNRC6C	Oligo	1.18218	0
CYP7B1	Oligo	1.1801	0
AC016597.1	Oligo	1.17883	0
FIGN	Oligo	1.17825	0
WHRN	Oligo	1.17479	0
FGF1	Oligo	1.17331	0
ZFHX4	Oligo	1.16441	0
SGCD	Oligo	1.16396	0
NKX6-2	Oligo	1.16361	0
OSBP2	Oligo	1.16319	0
CCP110	Oligo	1.15764	0
ATP1B1	Oligo	1.1575	0
ABCA6	Oligo	1.15538	0
TPPP	Oligo	1.15255	0
OTUD7B	Oligo	1.14847	0
TLE4	Oligo	1.14529	0
SLC22A15	Oligo	1.14024	0
FEZ1	Oligo	1.13912	0
LPGAT1	Oligo	1.13821	0
NEGR1	Oligo	1.13779	0
TTYH2	Oligo	1.13008	0
AC006148.1	Oligo	1.12931	0
NCOA7	Oligo	1.12719	0
HIPK2	Oligo	1.1262	0
CLIP4	Oligo	1.12425	0
PLLP	Oligo	1.12166	0
TMTC4	Oligo	1.12087	0
ANKRD28	Oligo	1.11911	0
PBX1	Oligo	1.11542	0
ADCY5	Oligo	1.11488	0
CDKL1	Oligo	1.11304	0
NT5DC1	Oligo	1.11279	0
APP	Oligo	1.11249	0
LDB3	Oligo	1.11239	0
AGPAT4	Oligo	1.11083	0
CTNND2	Oligo	1.10948	0
CPOX	Oligo	1.10938	0
ITGB8	Oligo	1.10725	0
KIAA1958	Oligo	1.10195	0
SESTD1	Oligo	1.09832	0
SORCS2	Oligo	1.09741	0
GPR37	Oligo	1.09646	0
PLD5	Oligo	1.09529	0
IQGAP1	Oligo	1.09519	0
ADD3	Oligo	1.09013	0
C1QTNF3-AMACR	Oligo	1.0863	0
ERMN	Oligo	1.08564	0
CNTNAP2	Oligo	1.07739	0
DYNC1I1	Oligo	1.07716	0
CCDC88A	Oligo	1.07699	0
DNER	Oligo	1.07657	0
DIXDC1	Oligo	1.07445	0
ADAMTS18	Oligo	1.06636	0
KIAA1755	Oligo	1.06516	0
DST	Oligo	1.06452	0
CA2	Oligo	1.06116	0
FAM102A	Oligo	1.05379	0
CLIC4	Oligo	1.04629	0
SHTN1	Oligo	1.0459	0
AL354809.1	Oligo	1.04579	0
PMP22	Oligo	1.04569	0
STXBP6	Oligo	1.04267	0
PPFIA2	Oligo	1.04213	0
CDK19	Oligo	1.04153	0
RYBP	Oligo	1.04047	0
PCA3	Oligo	1.03968	0
ZCCHC24	Oligo	1.0364	0
MOB3B	Oligo	1.03639	0
AGTPBP1	Oligo	1.03354	0
SEC14L5	Oligo	1.02923	0
LSS	Oligo	1.02743	0
HMGB1	Oligo	1.02423	0
ZDHHC11B	Oligo	1.02337	0
HAPLN2	Oligo	1.02091	0
STOX2	Oligo	1.02042	0
VRK2	Oligo	1.01985	0
CPB2-AS1	Oligo	1.01783	0
MFAP3L	Oligo	1.01375	0
LINC00862	Oligo	1.0127	0
LRRC63	Oligo	1.01147	0
FAXDC2	Oligo	1.01107	0
GRB10	Oligo	1.00971	0
DYSF	Oligo	1.00883	0
NFIB	Oligo	1.00684	0
GAB1	Oligo	1.00511	0
BTBD3	Oligo	1.00482	0
SYT9	Oligo	0.997699	0
FBXO32	Oligo	0.995924	0
SUN2	Oligo	0.992784	0
TMEM98	Oligo	0.988966	0
CRTC3	Oligo	0.987589	0
2021-09-08	Oligo	0.986534	0
ENAH	Oligo	0.986339	0
B3GAT1	Oligo	0.985818	0
LINC01470	Oligo	0.985282	0
PTK2	Oligo	0.98437	0
AL359091.1	Oligo	0.984244	0
CPEB2	Oligo	0.983815	0
MTMR7	Oligo	0.979546	0
SEMA3B	Oligo	0.977888	0
MTUS1	Oligo	0.977741	0
TTLL11	Oligo	0.977327	0
PLPPR1	Oligo	0.972444	0
PLA2G4C	Oligo	0.969622	0
PPP2R3A	Oligo	0.968703	0
ASTN2	Oligo	0.967657	0
ATL1	Oligo	0.967367	0
MEIS1	Oligo	0.967109	0
AL589740.1	Oligo	0.963912	0
TMEM63A	Oligo	0.95912	0
TARSL2	Oligo	0.956603	0
CNKSR3	Oligo	0.954219	0
MAP1B	Oligo	0.952787	0
DNAJB2	Oligo	0.951754	0
DCC	Oligo	0.947376	0
GPSM2	Oligo	0.946871	0
KLHL3	Oligo	0.946266	0
RASGRF1	Oligo	0.943864	0
SLC13A3	Oligo	0.93544	0
KAZN	Oligo	0.93451	0
ANKIB1	Oligo	0.932762	0
EXOC6B	Oligo	0.932701	0
SGK1	Oligo	0.932325	0
SERPINI1	Oligo	0.928927	0
SECISBP2L	Oligo	0.927933	0
RYR2	Oligo	0.926459	0
PSD3	Oligo	0.923549	0
CAMK2N1	Oligo	0.920138	0
SEMA5A	Oligo	0.917774	0
LINC00877	Oligo	0.917737	0
LINC00632	Oligo	0.917043	0
CALN1	Oligo	0.91632	0
ZNF708	Oligo	0.91526	0
USP31	Oligo	0.914723	0
LPAR1	Oligo	0.914082	0
BBS2	Oligo	0.91275	0
RGCC	Oligo	0.909792	0
FAM95C	Oligo	0.909348	0
NXPE3	Oligo	0.90726	0
OSBPL1A	Oligo	0.90362	0
LAMA2	Oligo	0.900409	0
MXI1	Oligo	0.899871	0
CPEB1	Oligo	0.897478	0
KCNAB1	Oligo	0.892619	0
PCGF5	Oligo	0.892312	0
JAKMIP3	Oligo	0.892217	0
LRP1B	Oligo	0.892138	0
GPHN	Oligo	0.891295	0
ADAMTSL3	Oligo	0.890596	0
SORT1	Oligo	0.890139	0
NAPEPLD	Oligo	0.884073	0
OLMALINC	Oligo	0.883756	0
SEMA4D	Oligo	0.88009	0
TUBA1A	Oligo	0.878889	0
RALGDS	Oligo	0.877325	0
HEPACAM	Oligo	0.876692	0
PRKD1	Oligo	0.876011	0
CARNS1	Oligo	0.874288	0
TRIM9	Oligo	0.872665	0
NAV1	Oligo	0.871452	0
SYT11	Oligo	0.871415	0
EVA1C	Oligo	0.869812	0
TOM1L2	Oligo	0.866903	0
FRMD4B	Oligo	0.866003	0
MAPK10	Oligo	0.865332	0
PLEKHG3	Oligo	0.864724	0
KIF13A	Oligo	0.862873	0
TMCC2	Oligo	0.861533	0
AC110285.1	Oligo	0.861359	0
AC004690.2	Oligo	0.860022	0
PTPRS	Oligo	0.859671	0
PLEKHB1	Oligo	0.859339	0
APOD	Oligo	0.859228	0
PTBP2	Oligo	0.857068	0
RHOU	Oligo	0.856983	0
CBR1	Oligo	0.856354	0
BRMS1L	Oligo	0.856163	0
EPN2	Oligo	0.856002	0
NINJ2	Oligo	0.855056	0
GLTP	Oligo	0.854843	0
CALD1	Oligo	0.852456	0
PALM2-AKAP2	Oligo	0.852144	0
ZNF608	Oligo	0.850232	0
PCDH17	Oligo	0.848317	0
HPN-AS1	Oligo	0.846253	0
AC063944.1	Oligo	0.84387	0
2021-09-04	Oligo	0.843364	0
FYN	Oligo	0.843356	0
BOK	Oligo	0.842849	0
STMN4	Oligo	0.840916	0
HIP1R	Oligo	0.840587	0
PEBP1	Oligo	0.839148	0
REPS2	Oligo	0.837279	0
HSPA12A	Oligo	0.836117	0
TUBB4A	Oligo	0.830562	0
FUT9	Oligo	0.827478	0
SOX10	Oligo	0.826192	0
PDE8A	Oligo	0.826175	0
CDC14B	Oligo	0.826128	0
TMEM161B-AS1	Oligo	0.822965	0
CDH8	Oligo	0.819559	0
FBN1	Oligo	0.81573	0
IQCJ-SCHIP1	Oligo	0.815185	0
ALCAM	Oligo	0.813627	0
AC106791.1	Oligo	0.812459	0
PROX1	Oligo	0.811837	0
DPF3	Oligo	0.806177	0
FANCL	Oligo	0.805136	0
SLC7A14	Oligo	0.804266	0
ZNF462	Oligo	0.801491	0
C12orf76	Oligo	0.800202	0
TP53TG5	Oligo	0.799383	0
ZNF532	Oligo	0.797605	0
PPP1R12B	Oligo	0.797576	0
PLD1	Oligo	0.797325	0
MEGF9	Oligo	0.796688	0
GREB1L	Oligo	0.792722	0
DPYD	Oligo	0.792138	0
AP002370.2	Oligo	0.791563	0
S100B	Oligo	0.791545	0
PPFIBP1	Oligo	0.791352	0
ADAM12	Oligo	0.790421	0
AGMO	Oligo	0.788761	0
ENDOD1	Oligo	0.7881	0
AF165147.1	Oligo	0.787017	0
OPALIN	Oligo	0.784439	0
ATP9A	Oligo	0.783569	0
FAM19A5	Oligo	0.78301	0
PIK3C2B	Oligo	0.778754	0
LINC01792	Oligo	0.775894	0
CSMD2	Oligo	0.775129	0
CCDC122	Oligo	0.774887	0
RTN4	Oligo	0.774015	0
HSPA2	Oligo	0.773251	0
MLLT3	Oligo	0.773229	0
MIR181A1HG	Oligo	0.772907	0
PDZD2	Oligo	0.772681	0
MARCKSL1	Oligo	0.771304	0
FAM222A	Oligo	0.770633	0
RHOBTB3	Oligo	0.768983	0
ENOSF1	Oligo	0.76732	0
DOCK10	Oligo	0.767061	0
SEMA3C	Oligo	0.766225	0
KIF13B	Oligo	0.765969	0
AC105383.1	Oligo	0.765857	0
SLC22A23	Oligo	0.764685	0
CASTOR3	Oligo	0.764526	0
PSEN1	Oligo	0.764335	0
YWHAQ	Oligo	0.763054	0
TMPRSS5	Oligo	0.762985	0
TESK2	Oligo	0.762498	0
QKI	Oligo	0.761717	0
CPNE2	Oligo	0.761679	0
KCNQ1OT1	Oligo	0.757905	0
CSRP1	Oligo	0.757083	0
RAB11FIP4	Oligo	0.75653	0
DHCR24	Oligo	0.755982	0
TMC7	Oligo	0.752732	0
PWWP2A	Oligo	0.75248	0
MAP1A	Oligo	0.751872	0
SIRT2	Oligo	0.751599	0
GRIA2	Oligo	0.750719	0
AL392023.2	Oligo	0.750127	0
SOX2	Oligo	0.748605	0
NDRG2	Oligo	0.747765	0
TECPR2	Oligo	0.746424	0
ZNF483	Oligo	0.744821	0
PLOD3	Oligo	0.744219	0
TULP4	Oligo	0.743443	0
KIZ	Oligo	0.743151	0
GREM1	Oligo	0.743145	0
LINC01135	Oligo	0.742882	0
UBE4B	Oligo	0.742295	0
RASGRP3	Oligo	0.738184	0
GPR137C	Oligo	0.73571	0
ABHD17B	Oligo	0.730934	0
AL139383.1	Oligo	0.729833	0
KIF1A	Oligo	0.72895	0
LIPA	Oligo	0.728852	0
ZBTB20	Oligo	0.726099	0
AC084032.1	Oligo	0.725582	0
FNBP1	Oligo	0.723669	0
MKRN3	Oligo	0.721178	0
SVIP	Oligo	0.720245	0
PTN	Oligo	0.719849	0
HBS1L	Oligo	0.718023	0
DAPK2	Oligo	0.716836	0
ENPP6	Oligo	0.716264	0
ZDHHC9	Oligo	0.714872	0
PTMA	Oligo	0.714171	0
SLC31A2	Oligo	0.711542	0
KIF21A	Oligo	0.711209	0
UBB	Oligo	0.709914	0
AL138881.1	Oligo	0.707764	0
CECR2	Oligo	0.707593	0
FDFT1	Oligo	0.707396	0
LRRFIP2	Oligo	0.704683	0
DICER1	Oligo	0.704101	0
PTPRF	Oligo	0.703471	0
CHST3	Oligo	0.702031	0
SLC6A1	Oligo	0.701754	0
PPP1R14A	Oligo	0.701604	0
YPEL2	Oligo	0.70137	0
RALGPS1	Oligo	0.698345	0
MAGEC3	Oligo	0.69798	0
TMEM235	Oligo	0.697846	0
INF2	Oligo	0.694904	0
STMN1	Oligo	0.693447	0
CTTN	Oligo	0.693369	0
PMP2	Oligo	0.692126	0
ARHGAP21	Oligo	0.691097	0
AL139294.1	Oligo	0.690564	0
APOLD1	Oligo	0.688737	0
SELENOW	Oligo	0.686182	0
ACTN2	Oligo	0.683109	0
PRIMA1	Oligo	0.681137	0
TNIK	Oligo	0.679712	0
PLPP4	Oligo	0.679563	0
LRRC8B	Oligo	0.678202	0
MFSD6	Oligo	0.676152	0
KCNJ2	Oligo	0.675222	0
PREX2	Oligo	0.674961	0
FERMT2	Oligo	0.674331	0
SAMD12	Oligo	0.673955	0
HYDIN	Oligo	0.673764	0
INPP1	Oligo	0.672388	0
ARNT2	Oligo	0.672157	0
MAP2K4	Oligo	0.671918	0
DPP6	Oligo	0.670337	0
CEP97	Oligo	0.667889	0
SGCE	Oligo	0.667682	0
NDE1	Oligo	0.665727	0
TPD52	Oligo	0.662203	0
AC239809.3	Oligo	0.661955	0
NTRK2	Oligo	0.660287	0
ERBB3	Oligo	0.659463	0
SH3TC2-DT	Oligo	0.658777	0
C21orf62-AS1	Oligo	0.658739	0
MAGI1	Oligo	0.658068	0
MTMR2	Oligo	0.657529	0
SLC39A11	Oligo	0.656582	0
APBB1	Oligo	0.652857	0
EML2	Oligo	0.65247	0
EEPD1	Oligo	0.651859	0
DGKI	Oligo	0.650606	0
C1orf198	Oligo	0.649251	0
AC104596.1	Oligo	0.647004	0
MAPRE2	Oligo	0.64617	0
CD9	Oligo	0.645808	0
RILPL1	Oligo	0.645138	0
RELN	Oligo	0.642726	0
MYRIP	Oligo	0.642552	0
DPYSL2	Oligo	0.642169	0
CHRM5	Oligo	0.640476	0
ADSS	Oligo	0.639868	0
RHOBTB1	Oligo	0.639272	0
LDLRAD3	Oligo	0.639014	0
PLS3	Oligo	0.637811	0
SH3BP4	Oligo	0.63731	0
HEPN1	Oligo	0.637012	0
EMC10	Oligo	0.636992	0
ELOVL7	Oligo	0.63636	0
NIPAL3	Oligo	0.633735	0
FOXN2	Oligo	0.633484	0
MOSPD2	Oligo	0.632729	0
ASAP2	Oligo	0.632344	0
ZKSCAN1	Oligo	0.631334	0
CYP2J2	Oligo	0.629358	0
UBA6-AS1	Oligo	0.629346	0
LINC00844	Oligo	0.626665	0
SPART	Oligo	0.625541	0
FAM169A	Oligo	0.622732	0
ACTN4	Oligo	0.622263	0
C21orf91	Oligo	0.621344	0
MID1IP1	Oligo	0.619723	0
AL162511.1	Oligo	0.619501	0
AC006059.1	Oligo	0.617833	0
PCDH10	Oligo	0.616864	0
ZNF521	Oligo	0.61565	0
BACE1	Oligo	0.614931	0
NAV2	Oligo	0.614709	0
SLC4A8	Oligo	0.61458	0
AC091948.1	Oligo	0.614426	0
PLXNB1	Oligo	0.613475	0
TSGA10	Oligo	0.613301	0
LARP6	Oligo	0.61254	0
SOX8	Oligo	0.612334	0
EFR3B	Oligo	0.612054	0
PPM1B	Oligo	0.609226	0
ANKRD18A	Oligo	0.608039	0
PRKACB	Oligo	0.607074	0
TYRO3	Oligo	0.606522	0
SHC4	Oligo	0.604109	0
WDPCP	Oligo	0.604097	0
ZIC1	Oligo	0.603172	0
FMNL2	Oligo	0.602826	0
PRTFDC1	Oligo	0.601153	0
PPP2R2C	Oligo	0.600028	0
CDKN1C	Oligo	0.599263	0
CRADD	Oligo	0.597256	0
USP47	Oligo	0.596604	0
SLC6A15	Oligo	0.596158	0
HSPA4L	Oligo	0.595587	0
RNF152	Oligo	0.595253	0
KCNJ10	Oligo	0.59471	0
SERINC5	Oligo	0.59056	0
ARHGEF37	Oligo	0.589335	0
EVI5L	Oligo	0.587997	0
MAP4K4	Oligo	0.587618	0
AC079594.2	Oligo	0.587053	0
ABHD6	Oligo	0.586597	0
ADGRL3	Oligo	0.58596	0
CLCN4	Oligo	0.584692	0
AC025159.1	Oligo	0.583977	0
LGI3	Oligo	0.582292	0
PSAT1	Oligo	0.580855	0
BBS9	Oligo	0.580664	0
SAMD4B	Oligo	0.580385	0
MPP5	Oligo	0.579299	0
INSIG1	Oligo	0.579211	0
TMEM64	Oligo	0.578397	0
ZHX3	Oligo	0.577863	0
SLC48A1	Oligo	0.577791	0
ZHX2	Oligo	0.577632	0
ZNF565	Oligo	0.57707	0
ADAM22	Oligo	0.575236	0
BCAR1	Oligo	0.574122	0
GRIK4	Oligo	0.572221	0
AMD1	Oligo	0.572099	0
SLC6A8	Oligo	0.571815	0
CDH2	Oligo	0.571769	0
FAIM2	Oligo	0.570974	0
MBNL2	Oligo	0.570781	0
PLEKHA1	Oligo	0.570321	0
NCKAP1	Oligo	0.569789	0
WDR20	Oligo	0.569395	0
TNS1	Oligo	0.568606	0
RPS6KA5	Oligo	0.567229	0
SEMA4B	Oligo	0.566484	0
CHADL	Oligo	0.566069	0
[truncated: 3,828 more rows]
