# Supplementary material for: Single‐nucleus transcriptome analysis reveals disease‐ and regeneration‐associated endothelial cells in white matter vascular dementia
Source: J Cell Mol Med. 2022 May 11;26(11):3183–95. doi: 10.1111/jcmm.17315 (PMC9170821; doi:10.1111/jcmm.17315)
Supplement: Supplementary file 6 — Tab S5 [file JCMM-26-3183-s001.xlsx]

## Sheet: Oligo DAPI VaD vs NC
Supplementary Table 5. List of cell type-specific genes differentially expressed in VaD and VaDadj. Related to figure 2.
Gene	avg_log2FC	Adjusted_p_value
HSPH1	2.34228	0
PTGES3	1.77681	0
HSPB1	1.65984	0
HSPA1A	1.56939	0
HSPA4L	1.55927	0
DNAJB1	1.55267	0
HSPD1	1.37459	0
CRYAB	1.30065	0
CHORDC1	1.26552	0
HSP90AA1	1.23548	0
BAG3	1.21688	0
HSPA1B	1.21366	0
ABHD3	1.16253	0
STIP1	1.15207	0
HMGB1	1.13222	0
DNAJB6	1.07961	0
HSPA6	1.07796	0
PLCG2	1.07662	0
HSP90AB1	1.06775	0
MT-ND3	1.06567	0
DNAJA1	0.98014	0
SORBS1	0.975988	0
DNAJA4	0.96693	0
ST13	0.945679	0
MRPS6	0.929205	0
HIBCH	0.90667	0
TMPRSS5	0.87911	0
HSPE1-MOB4	0.878114	0
CACYBP	0.870043	0
UBC	0.869002	0
MAP2K4	0.84931	0
UBB	0.840905	0
CAMK2D	0.825564	0
PLOD3	0.790862	0
LRP1B	0.777715	0
PARD6G-AS1	0.77295	0
AHSA1	0.758638	0
FKBP4	0.749515	0
XPO1	0.748618	0
ADGRL3	0.737467	0
FXR1	0.734783	0
CCT4	0.717756	0
ELOVL5	0.700117	0
OSBPL1A	0.695386	0
SOD1	0.694677	0
LINC00862	0.687175	0
DNAJB2	0.663643	0
CLK1	0.650669	0
MTCH1	0.627168	0
HNRNPU	0.625631	0
MIB1	0.620719	0
MT-CYB	0.606422	0
CDKL1	0.5949	0
HSPA9	0.590324	0
P4HA1	0.586502	0
UBE2B	0.586318	0
MT-ND4	0.583849	0
IL17RB	0.582821	0
SPATS2L	0.577927	0
SLC38A2	0.577923	0
HSPA4	0.577094	0
RELN	0.575076	0
MAP1A	0.559449	0
TLE4	0.551086	0
EIF5	0.549955	0
MT-ND2	0.547535	0
FTL	0.538498	0
SNAP23	0.537096	0
HSPA8	0.532644	0
LRP4	0.531317	0
ZNF83	0.530597	0
SERPINH1	0.523149	0
ABCA6	0.520228	0
TCP1	0.51802	0
GPBP1	0.517182	0
MKNK2	0.512933	0
MAPK10	0.508392	0
FOS	0.506177	0
SUGT1	0.501471	0
NOP58	0.498219	0
TRIM26	0.497405	0
AC106869.1	0.496623	0
NUDT9	0.494624	0
PAPOLA	0.493136	0
PDE4DIP	0.484118	0
SQSTM1	0.483274	0
NUDC	0.477803	0
MAT2A	0.470578	0
NAA16	0.470155	0
KANSL1L	0.467526	0
MT-CO2	0.45786	0
NUFIP2	0.456724	0
SLIT2	0.455711	0
RANGAP1	0.449946	0
CCT5	0.449102	0
CCT3	0.447175	0
NEAT1	0.444947	0
PMP2	0.443919	0
ZCCHC2	0.436787	0
RUVBL2	0.430777	0
HNRNPA2B1	0.430202	0
SELENOW	0.428972	0
PWRN1	0.428913	0
SNX3	0.4274	0
AC018797.2	0.425726	0
PPM1K	0.425653	0
SOS1	0.422042	0
ABCA9	0.42127	0
MSMO1	0.418614	0
QDPR	0.415906	0
ZNF281	0.415495	0
CNTN2	0.40699	0
RRAGD	0.405383	0
BOK	0.402726	0
TPT1	0.40058	0
NAV2	0.39991	0
PNISR	0.397816	0
WHRN	0.39714	0
PDS5B	0.393657	0
MAPT	0.39055	0
GIPC2	0.390483	0
C9orf153	0.387985	0
NKAIN1	0.383245	0
MORF4L2	0.382726	0
CALM1	0.379032	0
ANAPC16	0.377542	0
HTATIP2	0.377024	0
ZFAND2A	0.375139	0
P4HA2	0.375028	0
ARHGAP5	0.373513	0
SSFA2	0.373396	0
PPP1R15A	0.372844	0
PMVK	0.370191	0
SORL1	0.36963	0
NDRG2	0.36939	0
MBOAT2	0.368372	0
CBR1	0.364622	0
ELAVL3	0.364214	0
JDP2	0.362786	0
SARAF	0.362673	0
PCBP1	0.361449	0
KIZ	0.361297	0
TUBA1B	0.360346	0
UBE2D3	0.360018	0
JUN	0.358595	0
PPID	0.357445	0
NDRG1	0.357156	0
CYP39A1	0.356504	0
SLC7A5	0.354926	0
BIN1	0.354005	0
ARHGEF7	0.348045	0
RAPGEF5	0.3464	0
PHLPP1	0.346065	0
CTNNA3	0.343429	0
SGK1	0.34294	0
SHROOM4	0.341747	0
EIF4G3	0.341625	0
MBP	0.339424	0
GRID1	0.339314	0
CNTNAP4	0.339137	0
UNC5C	0.339093	0
PSEN1	0.338945	0
WSB1	0.334239	0
TTLL7	0.333074	0
LINC00639	0.329731	0
TRIM2	0.329187	0
GSN	0.328107	0
MOG	0.327051	0
SLAIN1	0.324929	0
LPGAT1	0.321566	0
DPYD	0.321044	0
LINC00320	0.319666	0
CIRBP	0.315906	0
LDB3	0.314042	0
GAB2	0.312635	0
PPFIA2	0.312624	0
ABHD17B	0.310828	0
KCNMB4	0.310579	0
TP53TG5	0.309869	0
PTN	0.309093	0
ZBTB16	0.308378	0
ENOSF1	0.308071	0
ZNF708	0.307463	0
PPP2R2B	0.306592	0
LMCD1-AS1	0.305782	0
ZFYVE16	0.304395	0
LINC01170	0.302563	0
SCD5	0.300976	0
POLR2F	0.299541	0
DPYD-AS1	0.298912	0
MOBP	0.298167	0
AC110285.1	0.297963	0
GLDN	0.296723	0
ZNF609	0.295648	0
SIK3	0.294972	0
GRID2	0.294136	0
AC012593.1	0.293963	0
LANCL1-AS1	0.293168	0
LANCL1	0.293016	0
ZKSCAN1	0.291574	0
RFX3-AS1	0.290829	0
PCDH9-AS2	0.290565	0
PDE1A	0.290324	0
AL139294.1	0.289302	0
LPAR1	0.287837	0
SLC7A14	0.284953	0
ADAM19	0.284875	0
AP003086.2	0.283034	0
NAALADL2	0.282599	0
PTPRM	0.282083	0
OPALIN	0.281585	0
NRXN3	0.28132	0
CALN1	0.28124	0
LURAP1L-AS1	0.281233	0
OTUD7A	0.280781	0
MRPL18	0.280624	2.1421e-303
HP1BP3	0.280517	3.79139e-303
PLOD1	0.278192	2.4072e-302
EIF1	0.277922	9.83279e-301
ZNF189	0.27664	2.20673e-300
CCT6A	0.27629	6.3035e-300
SLC6A1	0.2741	1.27948e-299
LRRTM3	0.274037	2.46015e-298
NKX6-2	0.272986	1.19418e-297
CLU	0.271379	9.5015e-296
C1GALT1	0.27023	9.72529e-296
TENT4B	0.269882	1.57196e-289
LINC01630	0.269442	1.12302e-287
MCU	0.268144	2.4888e-286
TBCD	0.268035	3.05897e-286
CTNND2	0.267734	2.31868e-285
PRR5L	0.266442	2.72775e-285
ZNF24	0.265879	2.18906e-283
SPATA22	0.265291	1.08654e-280
ANKUB1	0.265178	8.63949e-280
ANKRD12	0.264885	1.43173e-277
TANC1	0.264403	9.16939e-277
GLUL	0.263852	7.35079e-276
NHLRC3	0.263263	8.7335e-276
USPL1	0.262752	1.19836e-275
PI16	0.262576	1.26281e-273
DUBR	0.262306	4.29585e-271
ATP11A	0.260098	7.87557e-270
TMEFF2	0.259294	1.49421e-269
SLC5A11	0.25889	1.53249e-268
MIR646HG	0.258735	2.73918e-268
ZFAND5	0.257904	1.23056e-267
CUEDC1	0.257485	1.21301e-266
FOXN2	0.257287	2.53501e-263
PALM2	0.257112	3.92612e-263
LINC02340	0.257016	2.45044e-262
FDFT1	0.256772	4.78614e-262
GMDS-DT	0.256414	3.07067e-261
PALM2-AKAP2	0.256224	8.13135e-261
MT-ND4L	0.256158	9.5936e-260
LINC00882	0.255716	1.71251e-258
RORA	0.255662	6.91073e-258
DANT2	0.255469	5.29129e-255
ATG4B	0.254201	8.70635e-255
DYSF	0.254168	1.78397e-253
C17orf67	0.254128	1.89426e-250
AC093879.1	0.253826	3.10719e-249
STMN4	0.253447	7.38249e-249
IRS2	0.253324	2.79906e-248
AC006059.1	0.250554	1.3631e-247
ABCA8	-0.250549	6.66992e-247
SLC22A15	-0.250585	5.14767e-246
SIRT2	-0.251626	1.94045e-245
AC009063.2	-0.2517	1.22365e-243
RALGDS	-0.252238	2.33033e-242
AC090502.1	-0.252705	1.31013e-241
LRRC7	-0.252707	3.99225e-239
SEM1	-0.253494	3.90436e-235
MXD1	-0.253673	2.20336e-233
MID1IP1	-0.254663	5.33222e-232
KLRD1	-0.254756	2.98488e-231
OGA	-0.255032	2.32886e-227
EFCAB7	-0.2551	4.18035e-227
PGK1	-0.255822	1.62678e-225
CCDC7	-0.256265	2.46389e-225
CAST	-0.256388	2.41801e-223
ENOX2	-0.258057	6.0128e-223
COPA	-0.258282	2.72472e-222
BNIP3L	-0.258636	5.5273e-222
L3MBTL4	-0.258788	1.10431e-221
TAOK3	-0.260963	2.65311e-221
ATP2C1	-0.261797	6.12579e-221
PRKX	-0.264133	1.02366e-220
ITGB3BP	-0.264141	5.37059e-220
THUMPD3-AS1	-0.266568	5.01013e-219
ARRDC3	-0.266833	1.92401e-218
YWHAG	-0.26949	3.08206e-217
PRMT2	-0.269575	4.05983e-217
MEIS2	-0.27001	3.15979e-216
GYS1	-0.270922	1.56812e-215
CPEB4	-0.271746	3.2142e-215
HPN-AS1	-0.27247	1.19319e-213
DDX5	-0.272532	1.28323e-213
ENO4	-0.273633	7.00204e-213
LINC01099	-0.273807	2.97039e-212
LINC00632	-0.27406	5.24061e-212
KIAA0556	-0.274427	8.94505e-212
IRF2BP2	-0.275734	1.51703e-210
RPL37A	-0.276268	4.40903e-210
AFMID	-0.276643	8.69326e-210
ZNF652	-0.278394	4.66633e-207
ZNF365	-0.281532	5.41045e-207
RHOBTB3	-0.282525	1.68915e-205
SESN3	-0.284786	1.35932e-204
SRRM2	-0.285706	2.56433e-203
YARS	-0.288196	6.98707e-203
AC053527.1	-0.290928	7.92136e-202
RALY	-0.293187	3.35089e-201
AP002370.2	-0.293565	4.11642e-201
MT-ATP6	-0.294244	5.57743e-201
AL392023.2	-0.294301	7.21275e-200
AC090518.1	-0.294428	7.72699e-200
CPOX	-0.296793	1.7586e-198
APOLD1	-0.298819	3.07459e-198
DPH6	-0.299805	5.69668e-198
KDM5A	-0.302156	1.1543e-196
HIST1H2AC	-0.304024	1.17834e-196
PIEZO2	-0.305911	9.77438e-195
LINC01608	-0.306592	4.02705e-194
PLPP1	-0.309445	1.04572e-193
ZDHHC20	-0.312331	1.26325e-193
IL6ST	-0.313464	5.45185e-193
CCDC88A	-0.317754	3.52912e-192
PDZD2	-0.31975	1.83158e-191
TECR	-0.321072	2.25019e-189
PRKD1	-0.32194	2.10128e-186
NLGN4Y	-0.322104	3.01115e-184
TRA2B	-0.32312	3.39491e-184
NUCB1	-0.323449	3.65852e-184
PLXDC2	-0.323646	4.51988e-182
PROX1	-0.324987	7.72481e-182
ANP32A	-0.332118	1.24423e-181
FGFR1	-0.332236	1.24595e-181
CARS	-0.336599	3.18435e-181
AL139383.1	-0.338228	2.62828e-180
CFAP161	-0.340962	1.40432e-173
BCO2	-0.34201	1.58244e-171
CWF19L2	-0.343633	1.03025e-170
KIF1A	-0.344472	2.47094e-170
PPP2CB	-0.345742	2.44716e-169
DYNLL1	-0.345963	2.97193e-166
GULP1	-0.346557	1.02832e-165
PCA3	-0.347094	1.0942e-162
AC078881.1	-0.348741	2.74388e-159
LRIG1	-0.349755	2.65162e-156
SMARCA2	-0.352548	1.22847e-154
HERC4	-0.358504	1.94821e-153
TCF25	-0.360941	4.96439e-153
SOX2	-0.364339	6.7573e-153
CCDC59	-0.371157	9.68744e-149
LGR4	-0.378275	2.34849e-148
LDLR	-0.378656	2.18942e-147
ENTPD1-AS1	-0.38283	2.71569e-146
SNCA	-0.391481	1.03185e-145
AC233296.1	-0.39198	2.00067e-145
SVEP1	-0.394158	2.53937e-144
MT-CO3	-0.400766	1.94519e-143
CERS6	-0.402368	9.81431e-139
HMGCS1	-0.404699	3.03198e-138
PGAP1	-0.405108	1.07352e-136
LINC01470	-0.407121	1.57326e-136
UTP23	-0.415715	3.21749e-133
SH3BGR	-0.416275	1.76662e-118
AHCTF1	-0.417401	7.17262e-118
PLEKHA7	-0.424396	3.79961e-117
PRMT3	-0.432009	1.50976e-116
MT3	-0.436102	4.18292e-116
B2M	-0.439791	7.8459e-105
AC105402.3	-0.45614	4.20766e-97
EEPD1	-0.458193	4.68095e-95
PLPP4	-0.467296	2.23973e-92
ADAMTS18	-0.485686	5.90447e-90
RBFOX1	-0.488641	1.79215e-77
FP671120.1	-0.514144	1.06955e-75
ITPK1	-0.51822	1.48412e-70
MDGA2	-0.521562	3.21688e-61
TET3	-0.537428	3.68828e-52
UBA6-AS1	-0.539448	7.60406e-50
CNDP1	-0.539799	1.25937e-46
AC004690.2	-0.561318	4.16319e-38

## Sheet: Astro DAPI VaD vs NC
Gene	avg_log2FC	Adjusted_p_value
HSPH1	2.61998	0
LINC00609	2.20272	0
SLC14A1	2.13515	4.63301e-297
ELOVL5	2.04603	3.49513e-277
HSPD1	1.92186	1.14477e-276
SAMD4A	1.84366	6.83587e-269
SERPINH1	1.80399	2.06755e-261
NEAT1	1.76562	2.2012e-255
BAG3	1.63818	1.55678e-239
HSPA4L	1.63088	4.85496e-234
DNAJB1	1.6111	6.41336e-229
SLC24A4	1.56902	4.65564e-228
GALNT15	1.49738	2.05953e-225
DPP10	1.49635	4.33163e-224
HSP90AA1	1.48284	9.21167e-223
AQP1	1.39662	1.2716e-211
AC073941.1	1.38107	2.08232e-210
FAM182B	1.37777	2.16275e-208
PLEKHA5	1.37215	1.55189e-204
ARHGEF4	1.31725	1.68007e-194
LINC01088	1.26646	1.16579e-192
CLU	1.23883	3.27851e-187
PTCSC3	1.19111	1.45519e-185
PTGES3	1.14241	2.10639e-183
DNAJB6	1.12943	5.97637e-182
AC006059.1	1.12868	7.2933e-182
CACNA2D3	1.10597	2.63007e-180
SRPX2	1.08263	8.43953e-178
SH3BGR	1.06561	2.09906e-172
HSP90AB1	1.0652	1.0158e-167
DNAJA4	1.05718	1.1152e-167
GPC6	1.05239	2.23869e-165
PDZRN3	1.0493	8.60086e-165
TRIO	1.04922	2.2138e-164
SLC1A3	1.03514	5.96745e-164
ABHD3	1.02846	3.64183e-163
OSBPL11	1.02254	5.18017e-162
L3MBTL4	0.995644	3.76678e-161
KSR2	0.994762	6.30831e-160
MGAT4C	0.979137	1.44096e-159
GINS3	0.977918	3.33997e-150
ABI3BP	0.977199	1.79345e-148
LDLR	0.972891	1.30723e-144
VCAN	0.972596	1.07154e-143
DPP10-AS3	0.963488	8.3061e-143
ARRDC4	0.951454	1.40756e-142
HPSE2	0.949526	7.8131e-142
DCLK1	0.949359	9.48081e-139
ATP2C1	0.945935	6.06067e-138
RASL12	0.936471	3.7801e-137
RDX	0.929173	1.53103e-135
CPAMD8	0.906715	2.09242e-135
MACF1	0.904292	5.95062e-135
DAAM2	0.902071	1.40581e-134
LINC00836	0.901067	2.04421e-134
CDH20	0.899819	3.40646e-134
RHOB	0.898154	4.77431e-134
SYNE1	0.896938	1.27702e-133
AL162511.1	0.893386	7.96668e-133
CHORDC1	0.875429	2.96539e-131
MBNL2	0.865588	5.23075e-131
NAA11	0.855309	3.73482e-130
AC023421.2	0.846405	4.27021e-127
PALLD	0.839859	9.23618e-127
SERPINE2	0.834121	5.42981e-126
KAZN	0.825876	2.98237e-125
ZNF609	0.812742	4.69109e-124
CD38	0.810503	1.22016e-123
TRPM3	0.808871	2.90103e-122
HSPB1	0.802594	1.26103e-120
DPP6	0.801458	5.01226e-120
FKBP4	0.800877	1.95504e-119
KCND2	0.786524	3.2036e-119
PARD6G-AS1	0.784832	1.67634e-118
ADGRL3	0.770732	3.55418e-118
DNAJA1	0.770042	1.04259e-117
STIP1	0.766515	1.72434e-117
OSBPL1A	0.765609	2.12146e-117
ST6GALNAC3	0.761547	2.35837e-117
LINC02062	0.76134	1.39438e-116
TNC	0.754993	1.46792e-116
CMIP	0.753813	1.56637e-115
LIFR	0.749449	2.85158e-115
PCDH9-AS2	0.743039	6.56948e-115
GRAMD2B	0.740634	2.83296e-114
CADM1	0.738382	1.17785e-113
SNED1	0.725306	1.3438e-112
MAST4	0.723551	5.11125e-112
TMEM232	0.723083	3.0521e-111
GLUL	0.720395	7.32531e-111
ROBO2	0.717612	7.55412e-111
BCKDHB	0.714149	9.38478e-111
ID2	0.714141	1.8154e-110
PSD3	0.71319	3.45214e-109
CNTNAP3B	0.709936	3.61587e-109
CABLES1	0.709496	1.59487e-108
CNN3	0.709044	2.46695e-108
IL17RB	0.705946	1.13022e-107
CARMIL1	0.704034	5.66415e-107
HSPA6	0.703044	1.14572e-106
PDE4D	0.699726	1.16216e-105
MIAT	0.697374	2.42992e-105
APLNR	0.691573	4.78122e-104
CHST9	0.690408	2.07528e-103
NRP1	0.688936	3.42461e-103
MERTK	0.684284	4.2133e-103
MAP7	0.684274	6.42323e-102
SMOC1	0.682725	1.5451e-101
SLC44A1	0.681407	2.75902e-101
KIAA1211	0.681258	4.77377e-101
SORCS3	0.681199	8.43612e-101
TRIM2	0.680963	2.27582e-100
NUCB1	0.680496	8.58233e-100
COL21A1	0.680216	2.21629e-99
ZFYVE28	0.676549	7.79327e-99
MAT2A	0.674938	1.92633e-98
AC027117.2	0.671683	5.13897e-98
SLC39A11	0.668705	1.08106e-97
UBASH3B	0.667854	3.93403e-97
RETREG1	0.665246	1.02347e-96
WDR49	0.664505	9.65828e-96
PRKCA	0.661656	5.1353e-95
CACNB2	0.660583	1.4463e-94
GPR75-ASB3	0.657053	3.05878e-94
GUCY1A1	0.656662	4.28642e-94
ZNF516	0.65589	7.64144e-94
AKAP12	0.655457	2.38236e-93
SORBS1	0.653451	5.91462e-92
CTNNA2	0.652746	1.26761e-91
ADAMTSL3	0.648972	1.50657e-90
GNA14	0.647611	1.25589e-89
RNF19A	0.64666	2.3624e-89
ENO4	0.646593	6.49858e-88
IFI44L	0.64244	1.13118e-87
PTN	0.638602	1.47174e-87
HOPX	0.637865	5.52661e-87
CAP2	0.634404	5.99156e-87
MMP16	0.633732	4.02216e-86
NWD1	0.630434	4.37961e-86
C2orf72	0.624152	7.65817e-86
LINC01515	0.621514	9.91377e-86
ZFP36L1	0.616516	3.14465e-85
WDR11-AS1	0.613019	6.35601e-85
TAPT1-AS1	0.612593	6.39556e-85
PITPNC1	0.611219	3.46467e-83
DPYD	0.610993	3.53827e-83
STXBP5L	0.610938	3.64878e-83
PPP1R15A	0.609979	4.08769e-83
CCT4	0.607013	4.46138e-83
UBE2B	0.604365	4.56956e-83
PPFIA2	0.601249	1.15122e-82
AC008014.1	0.600131	1.66775e-82
UBE2H	0.599542	5.07965e-82
ALDH1A1	0.598861	2.92579e-80
PLCE1	0.5941	3.00631e-80
MKNK2	0.594008	1.09198e-79
NALCN	0.593169	1.11973e-79
MAGI2	0.59238	1.48719e-79
PHYHIPL	0.590878	1.51754e-79
HSPA1A	0.588609	1.54728e-79
SCARA3	0.587111	2.71766e-79
SLCO3A1	0.586475	3.31928e-79
FAM171A1	0.58541	7.37541e-79
MAP4K4	0.584807	9.83108e-79
BACE2	0.584678	1.09458e-78
MCC	0.580766	1.75274e-78
MIDN	0.577978	1.80793e-78
CABCOCO1	0.573352	1.86684e-78
LINC02340	0.569974	3.23042e-78
KCNIP1	0.566768	4.56032e-78
LINC02251	0.565363	5.55084e-78
MUC20-OT1	0.561071	1.31403e-77
ME1	0.559958	2.92686e-77
AC090502.1	0.558636	1.92622e-76
CFAP70	0.558218	2.1818e-76
CCDC85A	0.558019	4.2096e-76
PLCXD3	0.558013	1.03547e-75
ELN	0.557748	1.30357e-75
FXR1	0.556134	1.73504e-75
TPST1	0.555102	1.8362e-75
CXCL14	0.55416	2.15448e-75
HSPE1-MOB4	0.553077	6.8849e-75
STK40	0.550811	1.09469e-74
GPBP1	0.547637	2.14107e-74
MOB3B	0.546242	1.52691e-73
MIB1	0.541957	1.9677e-73
PLCG2	0.54181	1.74979e-72
STAT3	0.539996	3.16557e-72
HIBCH	0.539772	8.10427e-72
AC079385.1	0.538878	8.20739e-72
DNAJB2	0.538724	3.88909e-71
SERPINI2	0.536773	6.5818e-71
HSPA9	0.532942	9.92526e-71
UBB	0.531382	2.13121e-70
CNKSR2	0.529824	2.69567e-70
NFASC	0.52936	3.97636e-70
PLXDC2	0.527236	1.29473e-69
XPO1	0.525266	3.42034e-69
STUM	0.519962	6.65191e-69
NUDC	0.519806	9.35304e-69
DEPTOR	0.517009	1.28816e-68
MT-ND4	0.517001	2.72946e-68
CTNND2	0.516428	3.58061e-68
TPCN1	0.516057	3.72989e-68
ZFAND2A	0.515087	4.46063e-68
AC138627.1	0.514124	7.17421e-68
ATP1B2	0.511525	1.51794e-67
SLC16A1-AS1	0.508335	1.55558e-67
HIF3A	0.505468	1.58344e-67
CST3	0.505339	1.82693e-67
RANGAP1	0.504681	2.91604e-67
UBC	0.502959	3.77137e-67
SLC7A5	0.502353	3.95185e-67
CPNE8	0.501488	5.04776e-67
LSAMP	0.5013	6.03814e-67
PPP1R12B	0.501223	1.06205e-66
PRICKLE2	0.50108	1.12948e-66
C8orf34	0.4998	1.24164e-66
TPD52L1	0.498664	1.50706e-66
KCNN3	0.497951	2.23956e-66
RTN1	0.49693	2.49615e-66
SIDT1	0.496337	5.35222e-66
AC093535.1	0.495037	6.89554e-66
ANKRD28	0.492753	7.06149e-66
AL109930.1	0.491794	8.42499e-66
SEZ6L	0.491716	1.36113e-65
GNG12-AS1	0.484772	2.58171e-65
AL645568.1	0.484341	3.0185e-65
MTCH1	0.483134	3.08442e-65
DYNC1I1	0.482452	3.36878e-65
SEL1L3	0.482141	3.51743e-65
ANK2	0.48103	4.78455e-65
GPM6B	0.480851	9.25311e-65
AC092691.1	0.480487	1.11929e-64
HSPA4	0.479491	2.80888e-64
ABR	0.479172	7.00335e-64
NPL	0.477707	7.56642e-64
TENM2	0.477548	2.74905e-63
MT3	0.476216	2.75819e-63
SUMF1	0.474678	2.76991e-63
RFX3-AS1	0.474577	3.14965e-63
LINC00320	0.474113	4.26421e-63
UTRN	0.472289	7.75391e-63
LINC01170	0.471899	8.63081e-63
ST13	0.468725	1.40146e-62
NCAM1	0.46846	2.73338e-62
PRNP	0.466678	2.86603e-62
ARHGAP24	0.465888	3.05948e-62
WWC1	0.464078	3.44017e-62
PCSK5	0.463157	3.71751e-62
PAPPA	0.462826	4.1689e-62
PLP1	0.461754	1.07926e-61
CLIC4	0.458714	1.09231e-61
PRR16	0.45707	1.34578e-61
HMGB1	0.456825	1.89959e-61
RGS9	0.456307	2.16689e-61
SLC1A2	0.456195	3.26282e-61
FP671120.1	0.455005	3.6361e-61
KREMEN1	0.454659	3.7829e-61
LAMA2	0.454322	4.59813e-61
DMD	0.454285	6.73192e-61
SLC16A9	0.451949	7.26164e-61
DPP10-AS1	0.450918	1.00856e-60
NTRK2	0.449261	1.09459e-60
FAM13C	0.447846	1.40871e-60
ANGPTL4	0.446227	1.74756e-60
CASK	0.44556	1.82584e-60
LINC00894	0.445486	2.14398e-60
BCO1	0.444577	2.51837e-60
IARS	0.44122	2.56577e-60
SLC22A15	0.44062	2.58669e-60
AP001021.2	0.44054	2.78199e-60
FAM66D	0.440064	4.44579e-60
AC131571.1	0.439606	4.6418e-60
LRRTM3	0.439137	8.77306e-60
MAN1C1	0.437978	1.15445e-59
NFAT5	0.4368	1.25139e-59
FTL	0.43573	1.93045e-59
EMID1	0.434825	2.98183e-59
CHST11	0.432532	3.23684e-59
RNF122	0.432463	3.80868e-59
RUVBL2	0.431366	4.32205e-59
CHI3L1	0.430817	4.43437e-59
YBX3	0.430278	5.77044e-59
PRR5L	0.429782	1.0252e-58
AC245297.3	0.427381	1.81548e-58
MIR646HG	0.426305	2.66787e-58
ADHFE1	0.425913	2.92257e-58
LINC01630	0.423899	4.1572e-58
ANKFN1	0.423096	4.44184e-58
AC124854.1	0.422258	4.80147e-58
DIRC3	0.421724	1.29522e-57
WSB1	0.421496	1.3569e-57
ADM	0.420156	1.83244e-57
CCND2	0.419879	2.662e-57
DSCAML1	0.419476	3.34486e-57
IQCK	0.419347	6.83383e-57
DDIT4	0.418692	1.03809e-56
ZNF248	0.417501	1.15148e-56
DPYSL3	0.415161	1.24113e-56
LURAP1L-AS1	0.414831	2.18584e-56
C3	0.414502	2.32503e-56
MAGI1	0.413853	2.78578e-56
TUBB2B	0.41301	3.84425e-56
TSHZ2	0.412697	3.90607e-56
SDCCAG8	0.412572	4.04401e-56
TRIM26	0.411501	4.19347e-56
GLDN	0.411486	9.11309e-56
MYH9	0.411437	9.12498e-56
ARID5A	0.40998	1.09798e-55
RASSF4	0.409757	1.31685e-55
AC026316.5	0.408715	1.86898e-55
TMEM132C	0.408139	1.94244e-55
SOX2	0.407863	4.51755e-55
HUNK	0.406738	6.67691e-55
TET1	0.405546	8.03918e-55
NOP58	0.404805	1.08179e-54
NAV1	0.40422	1.24832e-54
MSI2	0.403641	1.30246e-54
CNTN1	0.403409	1.37412e-54
BCL2L14	0.402356	1.4079e-54
MAPRE2	0.4018	1.7186e-54
GLI2	0.40075	2.56788e-54
ANKUB1	0.400536	3.04572e-54
FOSL2	0.399897	3.50482e-54
FTX	0.398283	3.61481e-54
EFEMP1	0.396748	4.2848e-54
MT-ND3	0.39609	5.83401e-54
NAALADL2	0.39571	5.99057e-54
BMPR1B	0.395313	6.73298e-54
WHRN	0.395065	9.8769e-54
CP	0.394888	1.05236e-53
AC097515.1	0.394573	1.0811e-53
SLC35F1	0.39354	1.11304e-53
GGCX	0.393539	1.18683e-53
CACHD1	0.39351	1.66282e-53
SIPA1L2	0.393231	2.74197e-53
IL6ST	0.392475	4.11627e-53
CAMK2D	0.392141	5.3448e-53
B3GALT5	0.390286	6.17497e-53
NAMPT	0.39016	6.53849e-53
NEK6	0.387993	6.76127e-53
SMAD1	0.387758	6.83377e-53
GNAS	0.386721	7.41612e-53
AKAP13	0.386577	1.11844e-52
ATP13A4	0.384901	1.11899e-52
MRPL18	0.384544	1.52246e-52
JAKMIP2	0.384211	1.73135e-52
LMNTD1	0.383154	1.89319e-52
PAMR1	0.383116	2.50159e-52
TPD52	0.383029	3.41055e-52
VGLL4	0.381099	4.16513e-52
NAIP	0.380756	4.82601e-52
RND1	0.380003	5.73339e-52
ATF3	0.379069	7.65755e-52
AC002429.2	0.378761	8.99761e-52
SPATA6	0.378008	9.14659e-52
ARHGAP22	0.377943	1.25532e-51
SESN2	0.377876	1.26675e-51
F3	0.375908	1.8924e-51
AHSA1	0.375476	1.93009e-51
TSPAN6	0.375309	1.9892e-51
IQCA1	0.373471	2.3654e-51
KIT	0.373244	2.63516e-51
PLCB4	0.373075	2.65206e-51
HK2	0.371756	3.89715e-51
WNK2	0.370653	7.85827e-51
YARS	0.369962	1.4216e-50
CTNNA3	0.369813	1.60344e-50
HSD17B7	0.369776	2.22731e-50
ZKSCAN1	0.368633	3.67685e-50
TMEM72-AS1	0.368429	3.78141e-50
MIR9-3HG	0.367979	4.20295e-50
RBMS1	0.366881	4.68392e-50
AC093305.1	0.366865	5.09252e-50
ST6GAL2	0.365857	1.11354e-49
ANGPT1	0.365798	1.15915e-49
DAPK1	0.365531	1.53016e-49
TCP1	0.364731	1.55592e-49
COL27A1	0.364388	1.61992e-49
AC005237.1	0.364209	2.58631e-49
LYN	0.363696	3.63044e-49
ITPKB-AS1	0.363338	4.54765e-49
AL137024.1	0.361863	4.72502e-49
LINC01376	0.358746	4.76182e-49
ID3	0.358503	5.0624e-49
DIO2	0.358204	6.85592e-49
KIF6	0.357695	9.38699e-49
ZC3H12C	0.356695	9.49603e-49
P4HA1	0.356621	1.31012e-48
ACACB	0.355372	1.61017e-48
LDB3	0.354554	1.99665e-48
IGFBP5	0.354549	2.55767e-48
CCDC14	0.352158	7.30629e-48
RELL1	0.351933	8.69193e-48
NUPR1	0.351848	9.25171e-48
RERGL	0.351828	1.27077e-47
LINC00299	0.351646	1.57348e-47
DNM3	0.351078	1.94804e-47
LAMA4	0.350812	3.67381e-47
BAIAP2	0.350582	4.36761e-47
GPC5	0.350005	4.94869e-47
CD109	0.349782	7.86544e-47
GARS	0.34969	8.09804e-47
PPP1R16B	0.349308	8.69175e-47
SSPN	0.34901	1.17928e-46
CACYBP	0.348944	1.38231e-46
MT-ATP6	0.347263	2.10819e-46
ETV6	0.347261	2.19589e-46
GALNT3	0.347113	4.47106e-46
AP006621.3	0.346982	4.79982e-46
AHNAK	0.346421	5.76472e-46
KLHL4	0.345045	6.06614e-46
ARMH1	0.344929	6.94393e-46
CNTN3	0.344379	7.07454e-46
ZDHHC15	0.343284	1.30882e-45
AC069228.1	0.34315	1.39296e-45
PTPN20	0.343098	1.64687e-45
AL357055.3	0.342858	1.74583e-45
LINC00882	0.342275	1.86759e-45
AC016766.1	0.341029	2.15481e-45
CRIM1	0.340733	2.20478e-45
CFAP44	0.339799	2.74831e-45
AC138150.1	0.339518	3.12758e-45
ABHD2	0.3395	3.16081e-45
IL7	0.338745	3.95139e-45
UFL1-AS1	0.338705	4.58495e-45
GRIA4	0.338438	5.23775e-45
WDR78	0.338165	6.30973e-45
KCNN2	0.338122	7.55652e-45
AL157911.1	0.337909	9.47108e-45
AC025159.1	0.337646	1.20195e-44
GALNT16	0.337414	1.80426e-44
ID4	0.336952	1.94712e-44
AP000911.1	0.33607	2.7967e-44
SORCS2	0.334912	3.09588e-44
LMO2	0.334466	3.7196e-44
CALM1	0.333295	4.99335e-44
LRRC37A3	0.332602	6.87441e-44
ETNPPL	0.331368	9.80635e-44
GYG2	0.331228	1.50801e-43
BCL6	0.330256	1.60659e-43
UTY	0.329316	1.85371e-43
FKBP5	0.329007	2.824e-43
FNDC3B	0.329004	3.0201e-43
HYDIN	0.328439	3.0546e-43
SLCO1A2	0.328437	3.16118e-43
ACSBG1	0.327916	3.17827e-43
AC093879.1	0.326948	5.32554e-43
FGF2	0.325862	7.58049e-43
LANCL1	0.325795	7.80937e-43
ASAP1	0.325637	9.12189e-43
CAMK2G	0.324528	9.12448e-43
TOB1	0.324001	1.0527e-42
MT-ND2	0.323937	1.14363e-42
IPO9-AS1	0.322181	1.38306e-42
GOLGA8B	0.321827	1.46038e-42
AQP4-AS1	0.32171	1.47655e-42
DOCK7	0.321596	1.48561e-42
KAT2B	0.321362	1.61657e-42
LRRC3B	0.320759	1.66776e-42
PTPRD	0.320146	1.70779e-42
AARS	0.319656	2.13245e-42
ID1	0.319456	2.66895e-42
LIPA	0.318318	3.11089e-42
ATP9A	0.317974	3.65445e-42
LINC00639	0.317498	3.69687e-42
HS3ST5	0.317291	4.61738e-42
HDAC2-AS2	0.316015	7.3034e-42
ZNRF3	0.315947	1.18124e-41
HGF	0.315556	1.31437e-41
ANTXR1	0.315225	1.32377e-41
RGS16	0.315051	1.44957e-41
REPS2	0.314471	1.46042e-41
TP53BP2	0.314466	1.81737e-41
SLC8A3	0.313993	1.86306e-41
ASAP3	0.313627	1.93383e-41
CASC1	0.313128	2.33411e-41
CARS	0.313064	3.10731e-41
MT-CO3	0.312742	3.39186e-41
CLK1	0.312035	4.00577e-41
AP1S2	0.311896	5.98064e-41
SGMS1	0.311261	7.6164e-41
TTN	0.310967	9.92298e-41
FAM124A	0.310711	1.10582e-40
OSBPL3	0.310308	1.12107e-40
LRRC9	0.30935	1.2164e-40
NFIL3	0.307073	1.57301e-40
ITPKB	0.306514	1.61078e-40
ASNS	0.306024	1.64604e-40
SPESP1	0.30519	1.88226e-40
GFAP	0.304687	2.04142e-40
DNAJC6	0.304128	2.18245e-40
NAPEPLD	0.304072	2.69113e-40
KCNMB4	0.30371	3.09549e-40
FRMD6-AS2	0.303117	3.20353e-40
SNX3	0.303086	3.31069e-40
KIAA1958	0.303058	6.06644e-40
SLC7A11	0.302915	6.45003e-40
ARHGEF12	0.302536	7.10603e-40
LRP6	0.302208	8.34077e-40
VRK2	0.301951	1.05788e-39
TPT1	0.300453	1.169e-39
SNX7	0.300347	1.29543e-39
AL357153.2	0.299927	1.69949e-39
PHYHD1	0.298587	1.7653e-39
CPEB4	0.298488	1.99046e-39
MOBP	0.298184	2.09712e-39
AC079298.3	0.298121	2.53956e-39
AP003354.2	0.298082	2.92968e-39
XIST	0.297757	2.99186e-39
ITGAV	0.297434	3.01095e-39
TMEM144	0.296914	3.96521e-39
DCAF5	0.296135	4.80705e-39
TTLL7	0.296008	5.3556e-39
MT-CYB	0.295902	5.61962e-39
ZHX2	0.29508	5.87703e-39
KIAA1324L	0.294758	6.06906e-39
ICAM1	0.294471	6.87806e-39
MT-ND1	0.293635	7.12249e-39
NTN1	0.293609	7.57155e-39
ABCC4	0.293073	7.57569e-39
NKAIN2	0.292844	7.63583e-39
LPAR4	0.291435	1.16001e-38
SCML1	0.29139	1.3396e-38
AC034195.1	0.290893	1.35827e-38
SLC9C2	0.290709	1.56079e-38
C4orf47	0.290633	1.62577e-38
KCTD1	0.290423	1.88335e-38
HS6ST3	0.288904	1.96128e-38
GALNT9	0.288526	3.12727e-38
CPB2-AS1	0.288248	3.39555e-38
CLYBL	0.287869	6.37273e-38
NECAB1	0.287395	6.76254e-38
C12orf76	0.286958	7.5367e-38
SYTL4	0.286078	8.92814e-38
HCN1	0.285577	9.32207e-38
MARK3	0.285318	9.44374e-38
NFKB2	0.285244	1.11839e-37
ARHGAP29	0.284669	1.13108e-37
INPP5F	0.284584	1.26868e-37
SOD1	0.284516	1.28644e-37
CEP78	0.284481	1.48671e-37
LGI1	0.283839	1.54044e-37
KIF27	0.282841	1.82044e-37
GSN	0.28268	1.95893e-37
SELENOW	0.282262	2.1575e-37
GRID2	0.282069	3.16781e-37
ITGB8	0.282004	3.4201e-37
SOX5	0.28155	3.7799e-37
IQCJ-SCHIP1	0.280917	3.85324e-37
FAM69A	0.280474	4.24947e-37
SYNDIG1	0.279744	4.97479e-37
SLC6A11	0.279038	5.16973e-37
PDE1C	0.278643	5.45148e-37
RGMA	0.278341	6.00732e-37
FLNB	0.278282	6.77727e-37
BACH2	0.278231	6.98322e-37
ASPA	0.277745	8.26014e-37
SQSTM1	0.277735	8.52424e-37
ZHX3	0.277433	9.12109e-37
LINC01725	0.277364	9.72391e-37
AEBP1	0.277104	1.07074e-36
FADS2	0.276926	1.16615e-36
RASGEF1A	0.276677	1.44158e-36
DYSF	0.276623	1.7586e-36
AC007563.2	0.276482	1.75993e-36
RYK	0.276402	1.89339e-36
FRMPD2	0.276209	2.01664e-36
LINC00511	0.275959	2.10876e-36
DPH6-DT	0.275554	2.39669e-36
GATAD1	0.274313	2.42156e-36
IFI44	0.274138	2.43556e-36
SHROOM4	0.273485	2.72348e-36
ARHGEF3	0.273425	3.05867e-36
MAML3	0.273329	3.32663e-36
ENTPD1-AS1	0.273308	3.3942e-36
ATG4C	0.273029	3.43442e-36
RNF219-AS1	0.27233	3.4603e-36
ATXN7L1	0.272323	3.94181e-36
AC016831.7	0.2719	4.35913e-36
UBE2D3	0.271126	4.45743e-36
ARHGAP6	0.270792	4.55905e-36
SNX30	0.270639	5.76039e-36
TMEM63A	0.270561	5.88166e-36
SRPX	0.270179	6.66538e-36
MKRN3	0.269991	8.54143e-36
ATP8B1	0.269985	8.84701e-36
LINC02256	0.269859	1.05677e-35
PDK4	0.269501	1.09151e-35
SMARCA2	0.269041	1.09528e-35
PEBP4	0.268466	1.30527e-35
MAG	0.268297	1.43616e-35
ECM2	0.268126	1.80228e-35
NR4A1	0.267992	2.17319e-35
HSPA8	0.267786	3.01529e-35
RSAD2	0.267407	3.71356e-35
NRCAM	0.26675	4.11166e-35
DOCK10	0.266706	4.19189e-35
NUP98	0.266322	4.40414e-35
ZC2HC1A	0.266156	4.60211e-35
FGFR1	0.265938	5.06102e-35
MYRIP	0.265838	5.49004e-35
SMURF2	0.265817	5.97905e-35
CC2D2A	0.26572	6.16544e-35
IL3RA	0.265172	6.49503e-35
CNTNAP3	0.265031	6.63536e-35
DOCK4	0.264809	6.7984e-35
HNRNPU	0.264596	7.6394e-35
ITGA2	0.264229	7.67523e-35
RNF13	0.262823	7.87456e-35
C8orf37-AS1	0.262333	1.03224e-34
CDKN1A	0.262022	1.08278e-34
SETD5	0.261983	1.0976e-34
NEK11	0.260949	1.20034e-34
LARP4	0.260633	1.24784e-34
AC004158.1	0.260147	1.42881e-34
GLIDR	0.259772	1.49247e-34
TTC21A	0.259187	1.61444e-34
MIR29B2CHG	0.258029	2.1604e-34
GNA14-AS1	0.257987	2.20818e-34
COTL1	0.257766	2.56488e-34
ALDH7A1	0.25763	2.7418e-34
IQCH	0.257615	4.39681e-34
TSHZ1	0.257125	4.46886e-34
KCNAB1	0.256987	4.69132e-34
CCDC7	0.256587	5.25224e-34
EPS8	0.25657	5.27392e-34
DDX60	0.2562	5.64266e-34
HHIP	0.256144	6.93428e-34
USH1C	0.255749	7.40615e-34
AC006148.1	0.255494	8.076e-34
ARHGAP10	0.255488	8.60547e-34
HMGCLL1	0.2554	1.03873e-33
ENTPD1	0.255188	1.07275e-33
MPHOSPH9	0.25487	1.08771e-33
ADCY1	0.25441	1.12504e-33
ACSL3	0.254368	1.18049e-33
PLLP	0.254079	1.20519e-33
AC005162.3	0.253876	1.39067e-33
BCAS2	0.253736	1.71001e-33
RAB31	0.253725	1.91265e-33
ACSS1	0.253457	2.18451e-33
AC053527.1	0.252642	2.28595e-33
UCHL1	0.252522	2.39815e-33
TF	0.252506	2.41451e-33
PDE1A	0.252265	2.56555e-33
ALDH1L1	0.252114	2.7991e-33
KLHDC1	0.252097	3.25864e-33
PALM2	0.252082	3.61448e-33
SHTN1	0.251955	4.30873e-33
FREM1	0.251778	5.11541e-33
CALN1	0.251276	5.24588e-33
MBOAT7	0.250094	5.6133e-33
PPP1R21	-0.250055	6.10039e-33
DCAKD	-0.250715	7.03008e-33
SMIM8	-0.250823	9.05108e-33
SYBU	-0.250911	9.38075e-33
LINC00271	-0.251533	1.04153e-32
LINC01184	-0.25171	1.06631e-32
AL031280.1	-0.25177	1.08252e-32
PRAG1	-0.252273	1.10483e-32
EGR1	-0.252352	1.40464e-32
HIP1	-0.252396	1.4772e-32
BNC2	-0.25265	2.03161e-32
CEMIP2	-0.252716	2.3856e-32
ACTN1	-0.253188	3.17247e-32
SLC13A3	-0.253806	3.83415e-32
PCNX2	-0.254011	3.87373e-32
RCOR3	-0.25402	3.93582e-32
KCNQ3	-0.254804	4.12077e-32
JAZF1	-0.254834	4.53588e-32
AP001831.1	-0.254891	4.85199e-32
LIMCH1	-0.255149	4.95915e-32
TENT4B	-0.255152	5.39123e-32
AC012404.1	-0.255222	6.20972e-32
OSBPL6	-0.255523	6.93611e-32
SLC44A3	-0.256078	7.45287e-32
RASSF8-AS1	-0.256107	7.47766e-32
EPC1	-0.256244	8.06231e-32
SERF2	-0.256267	8.25083e-32
CASC17	-0.256287	9.09582e-32
RGMB	-0.256706	9.47332e-32
AC104596.1	-0.256828	1.02383e-31
ABCD4	-0.256912	1.08216e-31
PLOD2	-0.257082	1.33427e-31
PRKACB	-0.257204	1.58233e-31
ARMC2	-0.257438	2.1774e-31
LINC01608	-0.257546	2.35065e-31
USP54	-0.257673	2.42616e-31
DST	-0.258175	2.46859e-31
SH3RF1	-0.258269	2.48711e-31
NTNG1	-0.258359	2.65891e-31
LRRC1	-0.258427	3.25568e-31
AL662796.1	-0.258437	3.78694e-31
MXD1	-0.259051	3.88347e-31
NOCT	-0.259666	4.00409e-31
GEMIN8	-0.259921	4.1299e-31
NRBP2	-0.260056	5.54013e-31
AP001347.1	-0.260417	6.6912e-31
FBXL14	-0.260488	7.67635e-31
KIAA0825	-0.260576	1.00962e-30
ARRB1	-0.260756	1.06361e-30
PLEKHG4B	-0.260808	1.13679e-30
APOE	-0.260839	1.19439e-30
WDR11	-0.2613	1.54998e-30
MRPS6	-0.261371	1.80529e-30
YTHDF1	-0.26156	2.75981e-30
PFKFB2	-0.261587	3.87407e-30
TANC1	-0.261623	4.53958e-30
TRIM66	-0.262094	6.55139e-30
RERG	-0.262186	7.93742e-30
PRLR	-0.26222	8.002e-30
EVI5	-0.262333	8.44048e-30
SSH2	-0.262367	8.78114e-30
LPGAT1	-0.262569	1.00248e-29
GPCPD1	-0.262598	1.04483e-29
AL160272.2	-0.262612	1.06271e-29
CCDC30	-0.262802	1.20984e-29
ADAMTS9	-0.263032	1.26275e-29
AL356599.1	-0.263131	1.31495e-29
FLOT2	-0.263675	1.59689e-29
FGFR2	-0.263731	1.88297e-29
WDR27	-0.263841	1.95667e-29
EFR3A	-0.264529	2.29129e-29
AC097658.2	-0.264889	2.45558e-29
C4orf19	-0.264943	2.75142e-29
CDC7	-0.265028	2.7756e-29
XYLT1	-0.265073	3.05935e-29
AC036214.1	-0.265841	4.06504e-29
CASC2	-0.266004	4.33237e-29
SMOX	-0.266452	4.65941e-29
SLC26A3	-0.266873	4.82519e-29
AC118549.1	-0.26708	8.07395e-29
NKRF	-0.267224	8.4907e-29
MRPS30-DT	-0.2675	8.78807e-29
AC098850.3	-0.267755	9.24611e-29
AC091078.1	-0.267847	1.35056e-28
MTHFD2L	-0.267856	2.13633e-28
SDC2	-0.26849	2.74362e-28
PHLPP1	-0.268547	3.02853e-28
LARGE1	-0.268629	3.38097e-28
LINC01094	-0.268658	3.52915e-28
MSRA	-0.269342	3.58456e-28
LMO3	-0.269417	3.878e-28
COPS9	-0.269463	3.96745e-28
TARS	-0.270195	4.01731e-28
ARHGEF11	-0.270199	4.49099e-28
IFT88	-0.270311	5.0749e-28
PLSCR1	-0.270693	6.36074e-28
SLC3A2	-0.27088	6.89616e-28
JUNB	-0.271663	7.08614e-28
RFX7	-0.272021	7.10693e-28
LINC01965	-0.272118	8.3618e-28
AK5	-0.272127	8.37712e-28
FOXN2	-0.272494	9.60064e-28
PPDPF	-0.272543	1.01781e-27
ARHGEF6	-0.272553	1.04997e-27
STON2	-0.272555	1.09011e-27
AGFG2	-0.272876	1.20998e-27
LINC01572	-0.272982	1.66879e-27
AC016705.2	-0.273333	1.91612e-27
PTPA	-0.273363	1.96971e-27
LRIG1	-0.274199	2.103e-27
DTNA	-0.274545	2.10819e-27
TET3	-0.274755	2.11353e-27
EPAS1	-0.27486	2.11694e-27
PCDH15	-0.274996	2.15869e-27
PRDM16	-0.275102	2.47679e-27
ZNF106	-0.276031	2.52125e-27
TAF15	-0.27654	2.62229e-27
ATP11A	-0.276784	2.81922e-27
CFAP43	-0.276799	2.93839e-27
SDS	-0.27689	3.52462e-27
ABTB2	-0.277089	3.86849e-27
LDHB	-0.27746	4.32469e-27
NFIX	-0.277527	4.43331e-27
HERC6	-0.277601	4.43332e-27
SLC5A11	-0.277786	5.21549e-27
FBN1	-0.277787	5.26123e-27
PTPRK	-0.277788	5.29355e-27
ADAMTS9-AS2	-0.278282	5.36575e-27
COL4A5	-0.2786	5.58546e-27
SPRED3	-0.279153	5.6156e-27
HRH1	-0.27934	6.1082e-27
LINC01748	-0.280596	6.45221e-27
PRKD1	-0.280904	6.69977e-27
CCT5	-0.280953	7.78778e-27
CEP350	-0.28102	9.12836e-27
ELMSAN1	-0.281034	1.05855e-26
MOG	-0.281656	1.0997e-26
TTLL11	-0.281877	1.24269e-26
ZNF292	-0.282511	1.40994e-26
RGS20	-0.282885	1.54398e-26
STK39	-0.283187	1.63991e-26
AL133346.1	-0.283584	1.77076e-26
IL6R	-0.284017	1.84589e-26
TECPR2	-0.284379	1.90482e-26
ASRGL1	-0.28464	1.93498e-26
BICRAL	-0.284775	1.97228e-26
CNTNAP4	-0.286052	2.63498e-26
SCP2	-0.286075	2.74746e-26
CRYAB	-0.286188	2.96558e-26
NQO1	-0.286313	3.65031e-26
SARAF	-0.286532	3.80861e-26
CERCAM	-0.286687	4.02604e-26
SNCA	-0.286804	4.56237e-26
MKL1	-0.287579	6.60012e-26
ASXL2	-0.287874	9.97987e-26
AC011444.3	-0.288021	1.20357e-25
PKD1	-0.288685	1.63463e-25
RNF43	-0.288719	2.04396e-25
SLC8A1	-0.289079	2.95421e-25
PAN3	-0.289596	3.12999e-25
OSGIN2	-0.289762	3.26097e-25
RAPGEF5	-0.289797	3.28435e-25
ITPR2	-0.29046	3.61245e-25
SIK2	-0.2905	3.67907e-25
POR	-0.290603	3.95284e-25
MBP	-0.291548	4.29592e-25
TRAF3	-0.291785	4.43747e-25
MORF4L2	-0.292853	4.80004e-25
FAT3	-0.292995	4.85167e-25
CAPS2	-0.293401	7.26494e-25
CFAP54	-0.293562	7.75933e-25
TACC2	-0.293613	7.90133e-25
CDC42SE2	-0.293689	9.25684e-25
HIVEP2	-0.293842	9.90444e-25
SGK1	-0.293929	1.12138e-24
PDE5A	-0.294136	1.15978e-24
LRRIQ1	-0.294166	1.29678e-24
DPH6	-0.294696	1.3369e-24
SOCS3	-0.295371	1.39944e-24
SPON1	-0.295398	1.44473e-24
PNPLA7	-0.29571	1.49296e-24
EVL	-0.295856	1.5067e-24
TMEFF2	-0.296542	1.76535e-24
AC097103.2	-0.296845	1.86539e-24
LIMS1	-0.297177	1.97421e-24
ETV1	-0.29748	2.30198e-24
PLOD1	-0.297577	2.60739e-24
MAN1A1	-0.298007	2.89542e-24
ATP5F1B	-0.298165	2.93419e-24
OGA	-0.298167	3.01737e-24
LINC00685	-0.298383	3.0577e-24
GJA1	-0.298728	3.5277e-24
MAPK1IP1L	-0.299074	3.63526e-24
NKAIN3	-0.299125	3.65085e-24
TCF7L1	-0.299232	3.76848e-24
EDIL3	-0.299483	6.33054e-24
TIPARP	-0.300529	7.47717e-24
SNX29	-0.300751	7.91309e-24
ANKIB1	-0.301312	8.40981e-24
UPP2	-0.301623	8.89541e-24
ARHGAP12	-0.302045	9.65663e-24
PSAT1	-0.302072	9.72369e-24
ST18	-0.302888	1.54736e-23
EIF1	-0.302963	1.72493e-23
COLEC12	-0.303006	1.78764e-23
EFNA5	-0.303386	2.23896e-23
GNAI1	-0.303797	2.24495e-23
RELB	-0.303972	2.6334e-23
DNAJC7	-0.304692	2.82026e-23
CRY1	-0.304702	2.95472e-23
C21orf62-AS1	-0.304765	3.74212e-23
HES1	-0.305338	3.76761e-23
BRWD1	-0.305378	4.75172e-23
WARS	-0.306672	5.28907e-23
B4GALNT4	-0.306887	6.31727e-23
ADAMTS1	-0.307298	6.69069e-23
MCU	-0.307501	7.12208e-23
RALGDS	-0.30762	8.7437e-23
BTBD7	-0.30849	8.78934e-23
RBFOX2	-0.308514	1.16138e-22
ARID5B	-0.30921	1.2606e-22
PIK3CB	-0.310242	1.44858e-22
RAB30-AS1	-0.310405	1.89387e-22
SPAG1	-0.310607	2.0384e-22
SPRED1	-0.311195	2.06017e-22
GATAD2A	-0.311377	2.56835e-22
JAM2	-0.311594	3.54917e-22
RGL1	-0.311719	5.98545e-22
SUGT1	-0.312103	6.2237e-22
SFMBT2	-0.312389	6.2542e-22
EMP1	-0.31284	6.32757e-22
MFAP3L	-0.313638	6.47203e-22
TMTC2	-0.313661	7.24603e-22
AKAP9	-0.313699	7.26292e-22
PRKD2	-0.313906	7.33549e-22
RNF38	-0.314213	7.63029e-22
FRMD4B	-0.31483	8.10794e-22
SIPA1L3	-0.315442	8.47751e-22
ATP2B4	-0.315447	8.54311e-22
APC	-0.316199	8.56744e-22
ADGRG1	-0.316603	8.92676e-22
PRUNE2	-0.317118	9.56238e-22
MARS	-0.317721	9.67943e-22
FABP5	-0.318399	1.58902e-21
TRAF3IP2-AS1	-0.318589	1.92099e-21
PMP2	-0.318901	2.70112e-21
SHROOM3	-0.318914	2.84794e-21
ALOX12-AS1	-0.318948	3.03219e-21
AP002336.2	-0.319	3.7741e-21
KALRN	-0.319206	4.11445e-21
LINC00486	-0.319548	4.1153e-21
ADCY8	-0.319837	4.16632e-21
TLE3	-0.32	4.21379e-21
UQCR10	-0.320755	4.35293e-21
KIAA1328	-0.320985	4.39443e-21
LRP2	-0.321116	5.45551e-21
GLG1	-0.321244	5.667e-21
LINC01266	-0.32174	6.14641e-21
UGT8	-0.321849	6.46178e-21
VASN	-0.321906	6.87893e-21
C1orf61	-0.321977	7.0211e-21
BRD4	-0.322572	1.0586e-20
TCF25	-0.322837	1.56695e-20
SH3D19	-0.322927	1.5837e-20
ROR1	-0.323107	1.78777e-20
ADAMTS17	-0.324936	1.93181e-20
GPN1	-0.32511	2.27929e-20
TCAF2	-0.325197	2.3777e-20
EIF5	-0.3253	2.39896e-20
JDP2	-0.325407	2.56071e-20
TOP1	-0.325841	2.76074e-20
ZSCAN5A	-0.32589	2.78183e-20
ROCK1	-0.326212	2.79091e-20
ZNF536	-0.326291	3.51318e-20
POLR2F	-0.326526	4.17613e-20
NRP2	-0.327304	4.31391e-20
FAIM2	-0.32846	9.28911e-20
YWHAG	-0.32853	9.74895e-20
PAPOLA	-0.329536	1.26523e-19
MAGI3	-0.329869	1.41951e-19
NEGR1	-0.32994	1.56482e-19
TTYH3	-0.330043	1.71047e-19
GADD45B	-0.330185	1.98609e-19
EGF	-0.33108	2.74282e-19
TMEM132A	-0.331672	3.06037e-19
ITGB4	-0.332266	3.38133e-19
PROS1	-0.334045	3.7467e-19
FTCDNL1	-0.334048	4.40842e-19
FASN	-0.334624	4.95374e-19
RPRD2	-0.335173	5.18077e-19
ANLN	-0.33557	6.40577e-19
PHF21B	-0.335609	7.21224e-19
SESN3	-0.335769	7.97498e-19
XPOT	-0.336094	8.79937e-19
SLC24A2	-0.336123	9.3239e-19
GNAO1	-0.337	1.26153e-18
APTX	-0.33881	1.27837e-18
STPG2	-0.338833	1.35414e-18
FA2H	-0.338927	1.63932e-18
CDK19	-0.339173	1.65139e-18
APC2	-0.339954	1.79111e-18
SIPA1L1	-0.339979	1.94872e-18
GALNT18	-0.340375	2.31013e-18
RAB39A	-0.343281	2.56872e-18
SMYD3	-0.343557	2.6724e-18
PHACTR1	-0.344293	2.80788e-18
LINC00662	-0.344434	3.84368e-18
LRP1	-0.345078	4.20102e-18
ELMO1	-0.345619	4.2395e-18
CA13	-0.345967	5.43499e-18
HELB	-0.346343	6.19355e-18
CPE	-0.346373	8.61965e-18
MAFF	-0.347141	9.06027e-18
DDX5	-0.348171	1.03001e-17
PTPN9	-0.348585	1.05438e-17
SMIM20	-0.349718	1.11685e-17
MYO1D	-0.350643	1.33611e-17
PTPRZ1	-0.350713	1.56923e-17
FAM20C	-0.351411	1.99161e-17
TMBIM1	-0.351458	2.05653e-17
SLC39A14	-0.35166	2.07946e-17
CTNNB1	-0.352571	2.40794e-17
PDE8A	-0.352844	2.42064e-17
PEX5L	-0.352898	2.90865e-17
EIF3E	-0.353184	2.96628e-17
TECR	-0.35423	3.82353e-17
PTMS	-0.355409	4.33514e-17
USP22	-0.358019	5.58908e-17
ZMAT1	-0.358046	5.72028e-17
PNPLA8	-0.358573	5.76432e-17
PTAR1	-0.35961	6.09271e-17
GRIA2	-0.360398	6.43074e-17
PAG1	-0.361125	6.5015e-17
DNAJC1	-0.362887	7.40207e-17
ANO6	-0.363276	8.97223e-17
SALL3	-0.363344	1.16806e-16
PIR	-0.36347	1.28197e-16
TCF7L2	-0.367054	1.40606e-16
MSN	-0.367958	1.41914e-16
NOL4	-0.368466	1.45479e-16
C1orf198	-0.368994	1.67315e-16
PLEKHH1	-0.371487	2.27236e-16
SAT1	-0.371623	2.47587e-16
PTPRS	-0.372051	2.51322e-16
WDR1	-0.372178	2.75141e-16
GPR89B	-0.37238	2.80441e-16
NR4A3	-0.372583	2.80911e-16
TMEM248	-0.372985	3.4715e-16
LINC01503	-0.373645	3.47658e-16
SMAD3	-0.374226	3.53109e-16
ATP6V0A1	-0.375107	3.62846e-16
KLHL25	-0.376324	4.6183e-16
PDZRN4	-0.376515	5.056e-16
DSCAM	-0.376634	5.76888e-16
CLDND1	-0.376854	6.21921e-16
LETM1	-0.376866	6.72191e-16
RAB3GAP2	-0.378388	6.92443e-16
CYP4F12	-0.379522	7.0829e-16
RHEB	-0.379755	7.91017e-16
KCNH8	-0.381306	8.3882e-16
PACS1	-0.3815	1.01795e-15
SGCD	-0.382509	1.02664e-15
NAT8L	-0.382955	1.11483e-15
VCL	-0.382979	1.12141e-15
WDR61	-0.385985	1.15958e-15
RANBP9	-0.386404	1.20047e-15
SPOCK3	-0.386661	1.48919e-15
CYFIP2	-0.388233	1.53854e-15
INPP5A	-0.388624	1.5866e-15
AC110023.1	-0.389152	1.86832e-15
RAB6B	-0.389442	1.90703e-15
USPL1	-0.389715	2.62584e-15
NUFIP2	-0.391297	2.93775e-15
GALNT2	-0.391701	3.25242e-15
PLOD3	-0.392441	4.27339e-15
C12orf49	-0.392727	4.71235e-15
GRIN2C	-0.392732	4.73001e-15
AC010099.4	-0.393386	4.76359e-15
HACD2	-0.394122	4.81767e-15
BAALC	-0.39518	6.17198e-15
IFRD1	-0.396836	6.20306e-15
XKR6	-0.397162	6.31031e-15
ENPP2	-0.398822	6.40631e-15
AC104574.2	-0.39921	7.22289e-15
BCAS1	-0.40107	7.33296e-15
SDK2	-0.402071	7.51831e-15
MX1	-0.402663	7.90061e-15
SH3RF3	-0.403124	1.08131e-14
UBQLN1	-0.403146	1.22448e-14
BID	-0.404175	1.3453e-14
SREBF1	-0.404279	1.35064e-14
NTRK3	-0.404301	1.36216e-14
RAP1B	-0.404477	1.61075e-14
DOCK5	-0.405282	1.61315e-14
GPR155	-0.407425	1.64869e-14
NBDY	-0.407873	1.80626e-14
NRXN1	-0.407983	2.60662e-14
IL1R1	-0.408079	2.79528e-14
COG5	-0.408667	4.22079e-14
ADAM9	-0.409853	5.55271e-14
SPRED2	-0.409912	5.74413e-14
MAPKAPK2	-0.410489	5.92522e-14
KIRREL3	-0.41064	6.06435e-14
ITPKC	-0.410943	7.05859e-14
CCNL1	-0.412648	9.67073e-14
NCEH1	-0.414117	1.0287e-13
FAM107B	-0.414117	1.0488e-13
NDUFA4	-0.414763	1.46748e-13
CDH23	-0.416249	1.51493e-13
SLAIN1	-0.417653	1.58717e-13
LHFPL6	-0.417731	1.74025e-13
SLC25A37	-0.417805	1.85992e-13
SLC20A2	-0.418948	1.98205e-13
ACVR1	-0.419019	1.9867e-13
CA8	-0.419452	2.1098e-13
HSPA1B	-0.419647	2.48496e-13
NFATC2	-0.41993	2.55436e-13
PPP2R1B	-0.421339	2.84526e-13
PSD2	-0.423412	2.94365e-13
SLC25A25	-0.423906	3.11183e-13
KCND3	-0.42507	3.72991e-13
SH3GL3	-0.42546	3.82824e-13
PLA2G4C	-0.426277	4.31742e-13
COX5B	-0.426572	4.43769e-13
MAOB	-0.42674	4.66388e-13
MGLL	-0.426861	4.99458e-13
PCDH7	-0.427258	5.07391e-13
RPS11	-0.429266	6.09436e-13
MRPL41	-0.429388	7.46622e-13
TXNIP	-0.431009	9.24451e-13
IRAK2	-0.431912	1.79336e-12
WTAP	-0.43194	2.21366e-12
KLHL32	-0.433135	2.58617e-12
YY1AP1	-0.433998	2.98059e-12
CD63	-0.434121	3.16656e-12
GNAL	-0.436354	3.24926e-12
PPP2CB	-0.439445	3.75922e-12
SAMD4B	-0.439906	4.39333e-12
EVC2	-0.440176	4.59087e-12
SNAP23	-0.441817	5.11307e-12
DGKG	-0.441875	5.32091e-12
AFF4	-0.442721	6.65408e-12
SLC24A3	-0.444572	1.01167e-11
PTCHD1	-0.44463	1.18925e-11
RAP1GDS1	-0.444786	1.35196e-11
DAB2IP	-0.447062	1.55952e-11
GNAQ	-0.447478	1.62088e-11
COPA	-0.447559	1.76697e-11
GYS1	-0.448383	1.77744e-11
KIF21A	-0.448937	2.01097e-11
PMVK	-0.453944	2.0622e-11
ANO4	-0.454238	2.24406e-11
PRDX1	-0.457849	2.25621e-11
PREX2	-0.459815	2.55075e-11
PML	-0.460115	3.33887e-11
POLR3H	-0.460561	3.79188e-11
UBAP1	-0.461841	4.53545e-11
PPARD	-0.461847	4.86236e-11
AGBL4	-0.46227	4.95731e-11
IFT43	-0.462846	6.04672e-11
MAP2	-0.464846	7.26493e-11
TMEM51-AS1	-0.469438	8.96167e-11
ARHGAP35	-0.472416	1.13484e-10
TMTC1	-0.473919	1.27729e-10
HIKESHI	-0.473921	1.30985e-10
TNRC18	-0.478315	1.3182e-10
ST3GAL1	-0.481337	1.37193e-10
CACNA1C	-0.481486	1.45524e-10
TIMP2	-0.483682	1.64381e-10
BANP	-0.483971	1.86876e-10
MT-CO2	-0.484159	2.00044e-10
CAMSAP2	-0.486016	2.83922e-10
CCDC6	-0.489272	2.91615e-10
SPPL2A	-0.489562	3.11215e-10
THSD4	-0.49075	3.26198e-10
NEDD4L	-0.493061	3.73256e-10
NRXN3	-0.493931	4.344e-10
TPM4	-0.497105	4.72748e-10
AHCYL1	-0.498505	5.302e-10
EGLN3	-0.499231	5.73356e-10
OLFM2	-0.499694	6.38402e-10
CCT3	-0.500765	7.9925e-10
MCL1	-0.501492	8.63945e-10
MIR4300HG	-0.501887	9.99805e-10
GEM	-0.50562	1.16175e-09
SERHL2	-0.512178	1.37407e-09
H3F3B	-0.515672	1.51e-09
IL1RAPL1	-0.516248	1.67879e-09
FAT1	-0.519458	1.6944e-09
SLC43A2	-0.521415	1.8184e-09
PKNOX2	-0.521631	2.07546e-09
SLC25A33	-0.522549	2.60421e-09
IFITM3	-0.524812	2.72426e-09
ITSN1	-0.527239	3.01104e-09
NLGN4X	-0.528191	3.26981e-09
ZEB2	-0.529867	5.17931e-09
DUSP16	-0.532769	6.93771e-09
FRYL	-0.533034	7.05838e-09
HLA-E	-0.534379	7.45224e-09
PKP4	-0.538749	1.12727e-08
AC007388.1	-0.541201	1.18287e-08
CSMD3	-0.541757	1.26382e-08
AP2A2	-0.542138	1.28788e-08
RRAD	-0.545556	1.75744e-08
FOS	-0.546309	1.86389e-08
LGALS1	-0.547513	2.04051e-08
CDH11	-0.548019	2.40905e-08
KIAA1217	-0.548842	2.69337e-08
ANK3	-0.549385	2.72933e-08
RPL13	-0.551538	4.79937e-08
ABCC9	-0.557314	7.41209e-08
SPATS2L	-0.558665	7.9827e-08
NFATC3	-0.561071	1.05914e-07
SULF1	-0.561611	1.08482e-07
NDRG1	-0.561884	1.19899e-07
LINC00513	-0.562805	1.2481e-07
THUMPD3-AS1	-0.563094	1.50049e-07
PCSK6	-0.563408	1.79476e-07
RNF169	-0.563616	2.25032e-07
CRY2	-0.564621	2.39676e-07
MFHAS1	-0.565174	2.5289e-07
AC087482.1	-0.567262	2.68394e-07
UGP2	-0.569625	2.84725e-07
FAM49A	-0.570901	3.63515e-07
GFPT2	-0.571552	3.64433e-07
BMPR2	-0.575541	3.73642e-07
EPB41L2	-0.577	3.83383e-07
PLCL1	-0.583601	3.84175e-07
CDC14A	-0.584457	5.83722e-07
OPHN1	-0.587455	6.03757e-07
EPHX1	-0.593714	8.20977e-07
PHACTR3	-0.600321	9.54616e-07
TMEM123	-0.601394	1.18715e-06
GABRG1	-0.603749	1.38879e-06
KIF1A	-0.606341	1.49567e-06
SASH1	-0.607651	1.68484e-06
C10orf90	-0.609552	2.24385e-06
RALGAPA2	-0.615053	4.40673e-06
ITPR1	-0.615769	6.27614e-06
TAPT1	-0.616055	8.10033e-06
FTH1	-0.629381	9.30493e-06
ELL2	-0.63576	1.30965e-05
FRMD4A	-0.638219	2.21817e-05
SPATA6L	-0.64765	2.33332e-05
ANO5	-0.648132	2.44778e-05
GABRA2	-0.653497	3.02854e-05
PARVB	-0.65592	3.20972e-05
NPC1	-0.659012	3.23896e-05
TEX2	-0.661307	3.94001e-05
SREBF2	-0.664609	8.95231e-05
WWTR1	-0.664983	9.83325e-05
MGAT5	-0.673438	0.000101213
SOS1	-0.674715	0.000153314
AC105402.3	-0.682028	0.00020844
VEGFA	-0.689487	0.000221434
TLN2	-0.691921	0.000255953
LINC00877	-0.704337	0.000289627
NUDT9	-0.708156	0.000303942
BMT2	-0.715465	0.000355594
ZNF83	-0.725629	0.000436807
TIMP3	-0.726991	0.000462891
RPLP1	-0.728362	0.000815824
TRAF3IP2	-0.732697	0.000970739
SMC5-AS1	-0.736859	0.00107254
AL512422.1	-0.738411	0.00109066
IQCM	-0.738951	0.00178584

## Sheet: OPC DAPI VaD vs NC
Gene	avg_log2FC	Adjusted_p_value
HSPH1	2.2032	5.07136e-148
HSPA1A	1.58996	1.39547e-146
DNAJB1	1.55197	2.08449e-137
HSPB1	1.37144	1.72045e-107
SORBS1	1.35902	1.99252e-103
PTGES3	1.33656	4.03697e-99
SORCS1	1.27271	4.62434e-99
MAP2	1.20111	6.24179e-95
CERS6	1.14835	3.02895e-88
PLPP4	1.14717	1.73362e-87
KCNMB2-AS1	1.05259	9.04655e-87
HSP90AA1	1.01129	5.43663e-85
HSPD1	1.00229	1.22869e-84
CHORDC1	0.950841	1.12709e-81
HUNK	0.933732	6.23728e-81
HSPA1B	0.931815	5.38225e-79
TANC1	0.926741	3.65685e-77
2021-03-01	0.901892	3.73659e-76
HSPA4L	0.876686	3.74012e-76
AC010127.1	0.832333	2.36705e-64
MT-ND4	0.823741	1.38928e-62
ATP2C1	0.814875	9.16686e-61
Z94057.1	0.798513	3.91638e-60
HIBCH	0.793753	7.61794e-60
STIP1	0.790174	7.57937e-58
BAG3	0.773686	5.43995e-57
OSBPL3	0.770684	2.27004e-56
CAMK2D	0.767426	3.4016e-56
HSPA6	0.766482	1.75061e-52
VCAN-AS1	0.750412	2.3527e-51
MAPT	0.748015	1.32608e-50
MT-ND3	0.741563	8.26302e-49
HSP90AB1	0.740395	1.73766e-48
OSBPL1A	0.732703	9.87147e-47
AQP4-AS1	0.725292	2.36662e-46
FTX	0.725101	2.48036e-46
LPAR1	0.71143	4.53357e-46
HSPE1-MOB4	0.708046	3.45275e-45
LINC01572	0.707964	4.73984e-45
LINC00639	0.68987	7.73447e-45
FOXN2	0.681471	8.01412e-45
MATN2	0.672741	3.14927e-44
EPN2	0.670622	3.96313e-44
ABHD3	0.638236	1.31551e-41
FKBP4	0.633597	4.09289e-41
PLP1	0.632525	8.62009e-41
PCDH9-AS2	0.627874	2.50471e-40
RFX4	0.625377	4.38705e-40
SERPINH1	0.625203	1.14469e-39
TRIO	0.621109	1.23977e-39
HHIP	0.61996	1.53689e-39
MRPS6	0.615776	2.36863e-39
CTNNA3	0.615367	3.35276e-39
GLDN	0.615333	7.86858e-39
IFI6	0.613578	3.28263e-38
FXR1	0.613477	3.37987e-38
AC090502.1	0.607604	9.46987e-38
PTPRE	0.600079	2.70707e-37
EFHD1	0.599548	3.98933e-37
MAP2K4	0.590119	4.20715e-37
NLGN4Y	0.58514	6.53303e-37
ST13	0.581681	6.96601e-37
B2M	0.574136	2.71439e-36
IPO9-AS1	0.572633	3.55781e-36
SLC5A11	0.569985	4.91463e-36
LMO2	0.564027	1.66062e-35
PLCG2	0.563458	3.29067e-35
SH3TC2	0.561969	7.09782e-35
LINC01608	0.558989	1.03865e-34
CYFIP2	0.556452	1.28439e-34
DNAJB6	0.554039	1.74116e-34
PLPPR5	0.543919	3.01398e-34
DAAM2	0.54328	3.14843e-34
GPR37	0.540287	5.2347e-34
LURAP1L-AS1	0.539545	1.49427e-33
CADM2	0.535827	5.95824e-33
PKP4	0.535306	6.17561e-33
ABI1	0.534273	9.90783e-33
CSMD2	0.533203	1.13873e-32
RDH10	0.531315	1.2961e-32
SRCIN1	0.529987	4.36988e-32
PARD6G-AS1	0.528912	4.93003e-32
XIST	0.522889	1.10122e-31
AL353784.1	0.517092	1.10991e-31
SPRY4	0.513891	2.77664e-31
PLD1	0.513687	3.44481e-31
MOBP	0.510386	3.97381e-31
HIP1	0.507545	5.20987e-31
HSPA4	0.501701	6.99823e-31
CIT	0.501275	1.06662e-30
TPT1	0.496598	1.55648e-30
CACYBP	0.494174	1.64091e-30
FOLH1	0.491024	2.80485e-30
KIAA1324L	0.480529	2.9076e-30
HS3ST5	0.480249	3.9668e-30
HLA-C	0.479754	4.05731e-30
FOS	0.478735	4.74555e-30
IL17RB	0.478456	8.01529e-30
COL4A5	0.477157	8.90109e-30
GRAMD1B	0.470777	1.77266e-29
SGIP1	0.469946	2.21992e-29
PDZD2	0.467191	3.30223e-29
CNTNAP4	0.463345	3.69353e-29
DNAJA1	0.46285	4.61629e-29
DNAJA4	0.462513	4.91797e-29
PALM2	0.462125	5.8324e-29
AC004158.1	0.45787	6.11978e-29
CAP2	0.455441	6.45013e-29
CD22	0.447933	7.64894e-29
SCD5	0.447491	8.14025e-29
PGAP1	0.444931	1.26252e-28
JUN	0.441781	1.736e-28
AC012404.1	0.436692	1.87652e-28
LINC00320	0.436248	4.4747e-28
CDH19	0.436092	5.22343e-28
MYO1E	0.43586	7.03523e-28
P4HA1	0.433686	7.61397e-28
ITGA2	0.432467	1.22584e-27
NRG3	0.429617	1.97022e-27
HNRNPU	0.427859	2.07043e-27
DEPTOR	0.427461	2.30332e-27
EPN2-AS1	0.423811	2.32876e-27
HSPA9	0.419765	2.62706e-27
RHOBTB3	0.417278	6.39248e-27
UBB	0.41617	9.35426e-27
RASGRF2	0.414921	9.86518e-27
SCD	0.414914	1.03649e-26
ANKUB1	0.413981	1.2363e-26
HERC6	0.411087	1.24391e-26
TMEM63A	0.407388	1.40852e-26
SESN3	0.40725	1.5035e-26
ERMN	0.406195	1.57607e-26
MROH9	0.404674	1.63036e-26
BEST3	0.401396	1.78407e-26
XPO1	0.40074	1.86538e-26
AC096564.1	0.399347	2.98085e-26
FAM124A	0.397787	4.07217e-26
ANLN	0.395631	4.62748e-26
SUMF1	0.394916	4.83446e-26
PRKD1	0.393004	6.69259e-26
FGF1	0.392894	1.05156e-25
LANCL1	0.392083	1.14456e-25
SLC2A13	0.392056	1.19775e-25
NECAB1	0.387933	1.61058e-25
PDE1A	0.387692	1.61999e-25
SPP1	0.38686	2.40374e-25
UBC	0.386816	2.8216e-25
PIGC	0.384342	2.97805e-25
EGR1	0.384073	3.03426e-25
SLCO1A2	0.38289	3.64536e-25
DIP2C	0.381131	4.13878e-25
KIF6	0.378987	4.30761e-25
GPR89B	0.378106	4.75864e-25
C12orf76	0.373675	9.02014e-25
AHSA1	0.373456	9.79689e-25
TNC	0.372591	1.03382e-24
HLA-A	0.371396	1.21627e-24
ADCY8	0.370767	2.03369e-24
TCP1	0.370702	2.07255e-24
AC015923.1	0.365736	2.59056e-24
MTCH1	0.365673	2.64505e-24
SELENOP	0.363945	2.74106e-24
NEU4	0.363781	3.49412e-24
ADAMTS6	0.363213	3.7031e-24
MAL	0.363036	4.10557e-24
CRISPLD2	0.362498	5.86092e-24
LINC01630	0.362423	8.46004e-24
UBE2B	0.361896	9.02255e-24
KAT2B	0.361827	9.30945e-24
ZBTB20-AS5	0.359391	1.2196e-23
RDX	0.356756	1.28411e-23
ELMOD1	0.355354	1.59043e-23
PMP2	0.354957	2.20824e-23
RASGRP3	0.35489	2.32956e-23
KIZ	0.354285	3.23918e-23
MAG	0.353916	3.29688e-23
ARHGEF26	0.353467	3.77815e-23
LDB3	0.353005	5.70676e-23
ASPA	0.352696	5.99213e-23
C1orf61	0.350368	6.12936e-23
AP003086.2	0.349669	7.01732e-23
TMEM132C	0.348736	1.14285e-22
KDM7A	0.347797	1.38652e-22
LYST	0.347581	2.74582e-22
CPM	0.346836	3.09344e-22
ZNF609	0.346485	3.67443e-22
MIR646HG	0.346227	4.75012e-22
DPYSL5	0.345325	5.30598e-22
USP54	0.34456	5.70257e-22
CLDND1	0.34277	7.12358e-22
MGST1	0.342417	7.19895e-22
MYO7A	0.34218	8.34755e-22
SEL1L3	0.341758	2.29621e-21
AL354771.1	0.341549	2.45713e-21
DYSF	0.338923	2.85534e-21
RAPGEF5	0.337401	3.31964e-21
PSEN1	0.337185	3.66708e-21
CDH11	0.33624	3.98272e-21
ST3GAL6-AS1	0.334735	5.17316e-21
MT-CO2	0.33358	6.45182e-21
CAST	0.332501	6.59115e-21
IFI44	0.332186	7.63379e-21
UTY	0.331356	7.86016e-21
PLPP1	0.331146	9.07112e-21
CCT4	0.330949	1.0904e-20
GPC5	0.328123	1.09495e-20
LRP2	0.327626	1.20748e-20
BACE2	0.327282	1.22768e-20
NDE1	0.325979	1.26668e-20
KCND2	0.325138	1.30106e-20
ELMO1	0.324664	1.32758e-20
LIPA	0.324657	1.63668e-20
TECPR2	0.324487	1.67132e-20
ZNF652	0.322987	1.89959e-20
SGCZ	0.321937	3.02964e-20
MYO1D	0.320714	3.11502e-20
CERCAM	0.320619	3.90318e-20
ZNF516	0.319404	4.4607e-20
SLC39A11	0.318902	5.02309e-20
LINC00609	0.31864	5.55711e-20
GADD45B	0.315414	8.55365e-20
UBR2	0.315054	8.85538e-20
TMEM144	0.314866	9.53864e-20
IQGAP1	0.313474	1.046e-19
GPM6B	0.313356	1.08565e-19
PAPOLA	0.312763	1.10133e-19
MIB1	0.310156	1.25965e-19
GNAS	0.310131	1.2917e-19
PHLPP1	0.309805	1.34221e-19
MAPT-AS1	0.309726	1.36952e-19
ELOVL5	0.309043	1.81908e-19
PLOD3	0.308692	1.82007e-19
AC012593.1	0.307567	2.09284e-19
NAA16	0.307535	2.39789e-19
MKNK2	0.307511	2.56273e-19
GRM3	0.307323	2.67901e-19
SNTG1	0.306691	3.05559e-19
TET1	0.306061	3.24745e-19
MT-ATP6	0.302614	3.77675e-19
CARS	0.30145	4.02673e-19
PLEKHG4B	0.301115	4.25277e-19
MIR99AHG	0.300982	4.27025e-19
VRK2	0.30096	4.39511e-19
ATP2B4	0.300467	4.52844e-19
ST3GAL6	0.299374	4.92348e-19
RAB39A	0.299356	5.3652e-19
SHANK2	0.299356	5.54163e-19
MT-CYB	0.298657	5.59943e-19
CDK18	0.297754	6.64748e-19
MEG8	0.297719	6.9492e-19
KCNQ2	0.297355	7.00065e-19
CPQ	0.297162	7.12477e-19
PARD3	0.295408	8.32328e-19
SULF2	0.293643	8.79562e-19
FHIT	0.293597	9.62e-19
MEIS2	0.293389	1.04621e-18
STAT5B	0.293286	1.18239e-18
FAM107B	0.293197	1.38566e-18
MT-ND4L	0.293037	1.44438e-18
MAP3K1	0.292044	1.50329e-18
HNRNPA2B1	0.291457	1.54221e-18
SUGT1	0.291441	2.25929e-18
ABHD17B	0.291036	2.28756e-18
PLA2G16	0.290536	2.30007e-18
ARHGAP23	0.289891	2.82384e-18
KANSL1	0.289409	2.92185e-18
HMGB1	0.289258	3.02485e-18
PLOD1	0.287876	3.08605e-18
SAMD4A	0.286644	3.53617e-18
PITPNC1	0.285972	4.80435e-18
GPBP1	0.285756	7.28701e-18
GSN	0.285671	7.38058e-18
DPYD	0.284993	7.56079e-18
C3orf70	0.282503	7.79917e-18
HDAC2-AS2	0.281967	9.45051e-18
S100B	0.281355	9.98644e-18
SCN1A	0.281143	1.16585e-17
CNTN1	0.281098	1.2521e-17
APLP1	0.281086	1.50077e-17
ARID5A	0.278464	2.17564e-17
GNA14	0.278051	2.41306e-17
ITPKC	0.277826	2.48436e-17
SLC22A15	0.277582	2.57394e-17
PIEZO2	0.277347	5.11289e-17
SEMA5A	0.27701	5.17846e-17
ARHGAP24	0.276851	5.9914e-17
AFAP1L2	0.275881	7.22733e-17
SPRY4-AS1	0.273356	8.47711e-17
UCHL1	0.27292	8.98763e-17
UBE2H	0.272555	1.04995e-16
BICRAL	0.272304	1.15997e-16
AC110285.1	0.271781	1.17983e-16
TBC1D12	0.271435	1.94141e-16
MT-CO3	0.271245	2.35311e-16
AC099792.1	0.271032	2.51468e-16
FGFR2	0.269961	3.03122e-16
AC118549.1	0.269452	4.84297e-16
KLHL25	0.268784	5.24008e-16
MT-ND2	0.267763	5.41581e-16
NCOR2	0.267596	5.51751e-16
KCNMB4	0.267301	5.69112e-16
MID1	0.26711	6.23013e-16
EPS15	0.266426	6.35366e-16
MOG	0.265356	6.84386e-16
ABCA8	0.264287	7.23262e-16
AC025159.1	0.263903	8.53951e-16
HLA-B	0.262876	1.14649e-15
SHTN1	0.262685	1.25877e-15
2021-03-03	0.262624	1.29604e-15
KIAA1211L	0.26209	1.48509e-15
SNAP25-AS1	0.261499	1.68466e-15
AC084032.1	0.261022	1.80794e-15
ETV5	0.260754	1.80795e-15
AC026316.5	0.260096	1.83827e-15
GRM7	0.259814	2.19563e-15
ZFYVE28	0.259642	2.33465e-15
SYN3	0.259641	2.50631e-15
AL359091.1	0.259491	2.64564e-15
MT3	0.258878	2.87327e-15
RAB3IP	0.25798	3.30524e-15
CPEB4	0.257833	3.58516e-15
SPATA6	0.257183	3.76013e-15
LRRC1	0.256551	3.91167e-15
ST18	0.256202	3.9875e-15
SLC24A2	0.256195	4.03876e-15
XYLT1	0.255563	4.05492e-15
ENOX2	0.254689	4.07218e-15
ST6GALNAC3	0.254654	4.07557e-15
MYRF	0.254583	5.92009e-15
LAMA2	0.25438	6.13792e-15
MACF1	0.254092	6.1485e-15
SPATS2L	0.253679	6.69793e-15
GALNT2	0.253146	7.99523e-15
SUN2	0.25276	8.98315e-15
NMNAT3	0.252629	1.15331e-14
SPTLC2	0.252608	1.17848e-14
WDR20	0.252563	1.21003e-14
CLK1	0.252328	1.28312e-14
AC108866.1	0.25226	1.31938e-14
SYNJ2	0.251685	1.51389e-14
GNAI1	0.251384	1.65552e-14
MARK3	0.250953	1.70524e-14
SNX29	-0.250118	1.71395e-14
MYT1	-0.250741	1.83465e-14
RXRA	-0.255171	2.30716e-14
TTLL7	-0.25562	2.64757e-14
SNX22	-0.255707	2.75641e-14
TF	-0.255937	2.88903e-14
AC087564.1	-0.256029	3.07172e-14
ADIPOR2	-0.256556	3.85219e-14
CDKL1	-0.256756	3.94668e-14
SMARCA2	-0.257719	4.5508e-14
BMT2	-0.260787	5.53028e-14
PPP2CB	-0.261482	5.77036e-14
AATK	-0.262638	5.79834e-14
GAB2	-0.263078	6.68409e-14
TRIM2	-0.263398	7.84142e-14
AK5	-0.264124	8.65354e-14
IL6ST	-0.264893	8.83368e-14
CLIC4	-0.265253	9.05768e-14
AC092691.1	-0.266109	1.23615e-13
PLEKHH2	-0.268028	1.78135e-13
WSCD1	-0.268949	1.78706e-13
CDC42SE2	-0.269176	1.79779e-13
RNF220	-0.269621	1.97453e-13
TPST1	-0.270408	2.10337e-13
C16orf45	-0.270586	2.4303e-13
SH3KBP1	-0.271016	2.50245e-13
AC105402.3	-0.272591	2.64405e-13
SOS1	-0.272953	2.65532e-13
URI1	-0.273589	2.80415e-13
DNAJB2	-0.273895	3.26186e-13
LINC01184	-0.274064	3.32241e-13
FRMD4B	-0.274557	3.93066e-13
THRB	-0.275197	4.35662e-13
ATG4C	-0.275896	5.42917e-13
SLCO3A1	-0.276453	6.01184e-13
MKRN3	-0.276474	6.46229e-13
ANO6	-0.276906	6.61244e-13
PDE4DIP	-0.277626	7.37229e-13
ASAP3	-0.277796	7.47683e-13
RYR2	-0.278008	7.59433e-13
ZEB2	-0.27813	8.80061e-13
POLR2F	-0.279937	8.96645e-13
GLDC	-0.280685	9.15707e-13
GPR155	-0.281534	9.85986e-13
KLHL2	-0.281584	1.06974e-12
CPEB2	-0.28164	1.13923e-12
AL354809.1	-0.281804	1.46445e-12
CD82	-0.281994	1.63179e-12
CRY1	-0.28296	1.7171e-12
NKAIN2	-0.283241	1.81832e-12
SOGA1	-0.283503	2.10394e-12
KIAA1328	-0.283566	2.46561e-12
ITPR2	-0.284247	4.20022e-12
WLS	-0.285221	4.41933e-12
PCMTD2	-0.285744	4.86804e-12
PRMT3	-0.285904	4.94557e-12
LINC00632	-0.286145	5.41868e-12
AC111006.1	-0.28628	8.04859e-12
GALNT3	-0.286456	8.3018e-12
PCGF5	-0.287432	8.93898e-12
PARP14	-0.287488	1.07831e-11
NFAT5	-0.288987	1.32786e-11
TMEFF2	-0.289335	1.3756e-11
ARID5B	-0.290858	1.39592e-11
CACNA1D	-0.29183	1.41112e-11
ACTN2	-0.292155	1.42951e-11
RPS6KA3	-0.292605	1.58885e-11
HIVEP2	-0.293585	1.88847e-11
PLCL1	-0.294011	2.01595e-11
2021-09-07	-0.294665	2.03775e-11
CC2D1A	-0.295322	2.36359e-11
NLK	-0.297149	4.46504e-11
KIRREL3	-0.297892	5.47301e-11
TIAM1	-0.297904	5.79991e-11
CLU	-0.298015	6.13277e-11
MORF4L2	-0.298973	6.17076e-11
FAM66D	-0.299202	6.40914e-11
SMARCA1	-0.299596	6.74412e-11
ACYP2	-0.299985	6.74541e-11
ARHGEF3	-0.300149	1.00975e-10
UBE2D3	-0.300763	1.1814e-10
PPM1H	-0.300984	1.27598e-10
ENPP2	-0.301052	1.30517e-10
BCAN	-0.301328	1.33701e-10
NAMPT	-0.302448	1.54054e-10
LPGAT1	-0.302678	1.84753e-10
CNTN2	-0.302842	1.86997e-10
IL6R	-0.303577	1.9668e-10
ADAM23	-0.303877	2.13507e-10
CMTM8	-0.304139	3.76867e-10
KIAA0040	-0.304841	3.81497e-10
CALN1	-0.305005	3.86073e-10
PKNOX2	-0.307114	4.11381e-10
RPL37A	-0.307218	4.30088e-10
YBX3	-0.308921	4.7312e-10
CPNE8	-0.309131	5.08041e-10
STARD13	-0.309239	5.41743e-10
PRRX1	-0.309292	5.79049e-10
SLC7A5	-0.309683	6.08634e-10
TRIM26	-0.309819	6.32358e-10
MFSD6	-0.310169	7.21879e-10
ADAMTS9-AS2	-0.31056	8.7891e-10
CCDC85A	-0.310781	1.43352e-09
AL662796.1	-0.311286	1.54954e-09
MX1	-0.311578	1.63222e-09
NUDC	-0.312055	1.7369e-09
GAP43	-0.312182	1.83245e-09
OPA1	-0.31282	1.88041e-09
JARID2	-0.31425	1.98167e-09
MVB12B	-0.314373	2.00387e-09
ABCA2	-0.317061	2.6365e-09
AMZ1	-0.317312	3.3974e-09
WHRN	-0.317663	3.40813e-09
NCOA7	-0.320346	3.83845e-09
SLC25A37	-0.320474	3.96839e-09
B3GAT2	-0.321138	4.15483e-09
BCL6	-0.322895	4.17839e-09
MAGI3	-0.323157	5.02774e-09
SFMBT2	-0.323305	5.18266e-09
EPB41L4B	-0.326833	5.44983e-09
SDK2	-0.327126	5.73886e-09
OOEP	-0.33001	5.74465e-09
RANGAP1	-0.333396	5.96339e-09
OTUD7A	-0.333951	7.35218e-09
ME2	-0.334841	8.50279e-09
CCT3	-0.335005	8.84723e-09
CWF19L2	-0.335272	9.93477e-09
JAM3	-0.336687	1.25773e-08
KAT2A	-0.336789	1.44488e-08
MBP	-0.337063	1.52816e-08
SH3BGR	-0.337232	1.69241e-08
YARS	-0.337372	1.69997e-08
RPL13	-0.33865	1.8504e-08
UBASH3B	-0.339377	1.99091e-08
SNAP23	-0.340402	2.07609e-08
ZNF83	-0.34326	2.12702e-08
PFKFB3	-0.345267	2.19179e-08
ITGA8	-0.345459	2.25228e-08
SLC44A1	-0.351155	2.54268e-08
SOD1	-0.351885	2.54752e-08
KLHL4	-0.352789	2.91274e-08
F3	-0.355075	3.66238e-08
SNX3	-0.356355	4.10869e-08
GNG12	-0.357039	4.72711e-08
RPLP1	-0.358228	4.77967e-08
LHFPL2	-0.359116	5.74234e-08
SYNDIG1	-0.360036	5.84298e-08
PEX5L	-0.360074	6.17534e-08
DPH6	-0.360315	7.86818e-08
AGTPBP1	-0.360362	8.58215e-08
MYO16	-0.361244	8.70182e-08
PLCB4	-0.362346	8.93444e-08
CAMK2G	-0.364662	9.65269e-08
DAAM1	-0.365664	1.00316e-07
SIPA1L2	-0.365805	1.05332e-07
MT-ND5	-0.369101	1.16931e-07
ZNF536	-0.369669	1.49195e-07
CRYAB	-0.370184	1.49606e-07
CACHD1	-0.37145	1.65982e-07
TNFSF13B	-0.375618	1.77019e-07
HSPA8	-0.376866	1.79704e-07
AC124254.1	-0.377205	2.24099e-07
NUCB1	-0.380666	2.24493e-07
MAP7	-0.382273	2.26836e-07
ZFP36L2	-0.382747	2.35103e-07
MFAP3L	-0.383647	2.52312e-07
CLMN	-0.384063	2.61444e-07
PRICKLE2	-0.384373	3.1868e-07
PHACTR3	-0.384731	3.44387e-07
MPDZ	-0.385726	3.61539e-07
TOP1	-0.386874	3.82465e-07
SLC35F5	-0.387366	4.03136e-07
TLL1	-0.387988	4.90141e-07
FAM20C	-0.389639	5.04658e-07
PLEKHA5	-0.390621	5.11868e-07
KIAA0930	-0.390753	6.14685e-07
MCU	-0.39468	6.21551e-07
SH3RF3	-0.396456	9.89123e-07
GOLIM4	-0.398217	1.21552e-06
NOP58	-0.399216	1.25306e-06
PLAT	-0.39971	1.40458e-06
DGKB	-0.401077	1.4136e-06
PLEKHA6	-0.402891	1.74059e-06
TPM1	-0.403808	1.87295e-06
EPS8	-0.40448	2.0906e-06
UHRF2	-0.406074	2.31586e-06
GALR1	-0.407617	3.02923e-06
FNDC3B	-0.409416	3.06379e-06
EHBP1	-0.410536	3.3915e-06
SLC1A3	-0.417024	3.47576e-06
CARNS1	-0.419024	4.72315e-06
LRRN1	-0.421829	5.62952e-06
PROX1	-0.425182	5.96862e-06
FRMD5	-0.426856	7.35967e-06
CCDC59	-0.428478	8.01223e-06
STAT3	-0.431584	1.17467e-05
SGCD	-0.435272	1.2074e-05
RAB3GAP2	-0.440693	1.73578e-05
ERBIN	-0.440857	1.77403e-05
PCDH11Y	-0.444881	1.82321e-05
PBX3	-0.444973	1.87103e-05
PTCHD1-AS	-0.445293	3.60755e-05
KALRN	-0.448647	4.46523e-05
MIR3681HG	-0.448871	5.17771e-05
GPNMB	-0.450246	5.56926e-05
LRIG1	-0.450635	6.16595e-05
APTX	-0.450945	7.02876e-05
TENT4B	-0.451054	8.97375e-05
INPP5F	-0.451173	9.50998e-05
TNIK	-0.459061	0.000128529
AFAP1	-0.463898	0.000135121
PXK	-0.466383	0.000153528
KANSL1L	-0.466841	0.000206769
SH3GL3	-0.469038	0.000273669
DPH6-DT	-0.471265	0.000404114
APOD	-0.475562	0.000474924
IQCJ-SCHIP1	-0.484873	0.000523595
FRYL	-0.492749	0.000661849
TMTC2	-0.498741	0.000884583
IL1RAP	-0.49883	0.00097877
AC007262.2	-0.502841	0.00103114
NUDT9	-0.50422	0.00104021
LIMCH1	-0.5067	0.00137942
ETV6	-0.507928	0.00145646
AL110292.1	-0.514194	0.00147884
ZNF804A	-0.518355	0.00157

## Sheet: Neu DAPI VaD vs NC
Gene	avg_log2FC	Adjusted_p_value
TTTY15	1.855	2.13211e-85
USP9Y	1.33358	1.85047e-80
NLGN4Y	1.2966	2.29342e-59
TTTY14	1.18773	6.19586e-53
UTY	1.18546	3.24111e-45
DDX3Y	1.18077	5.70703e-37
MOBP	1.12174	4.24645e-27
SHROOM4	1.11295	3.16535e-25
SLCO1A2	1.09126	1.89864e-20
SOX8	1.08112	2.758e-18
AMH	1.07585	4.62607e-18
CERCAM	1.04684	1.38528e-16
ABCA8	1.04237	1.73632e-14
ENPP2	1.02726	2.29566e-13
UGT8	0.989714	2.34323e-12
AC026316.5	0.96672	5.5984e-12
DAAM2	0.966597	1.72817e-11
C10orf90	0.961199	5.86124e-11
RARRES3	0.94971	8.28735e-11
DOCK5	0.948897	3.07418e-10
S100B	0.934933	9.18634e-10
LRP2	0.926093	4.15829e-09
VRK2	0.919891	9.1046e-09
LINC00609	0.907078	9.27101e-09
COL4A5	0.897282	1.19032e-08
LINC00639	0.896224	2.02958e-08
TTTY10	0.884955	2.20403e-08
TF	0.883328	4.26097e-08
TMEM63A	0.882656	6.97434e-08
PWRN3	0.878905	1.59452e-07
TTYH2	0.876859	8.65793e-07
AQP1	0.875088	9.94757e-07
PLP1	0.871989	1.21861e-06
PCSK6	0.869751	1.40474e-06
PLCG2	0.836867	2.46612e-06
ZCCHC24	0.83453	2.72891e-06
XIST	0.833213	8.07525e-06
RNF220	0.823422	1.05841e-05
ST18	0.809142	1.06636e-05
AP000812.1	0.805862	2.0635e-05
AC114485.1	0.79178	2.13316e-05
CTNNA3	0.787846	5.2132e-05
MOG	0.786674	6.59869e-05
SGK3	0.786333	0.000129274
C18orf54	0.776532	0.000186701
TMEM144	0.757754	0.000452186
SOX10	0.756177	0.000842542
GRM3	0.754128	0.000870935
AC007038.2	0.750918	0.000998013
KCNH8	0.749496	0.0016002

## Sheet: Mur DAPI VaD vs NC
Gene	avg_log2FC	Adjusted_p_value
CHORDC1	1.21958	6.08343e-05
HSPD1	1.41882	0.000160356
DNAJB1	1.54518	0.000384542
HSPH1	1.66528	0.000557484
UTY	-0.858012	0.00187747

## Sheet: Oligo DAPI VaDadj vs NC
Gene	avg_log2FC	Adjusted_p_value
HSPH1	1.97405	0
HSPA1A	1.80611	0
CRYAB	1.60011	0
PTGES3	1.45611	0
HSPB1	1.43034	0
HSPA1B	1.36051	0
MT-ND3	1.31537	0
DNAJB1	1.23119	0
HSPA4L	1.21283	0
HSP90AA1	1.16796	0
HSPD1	1.13704	0
CHORDC1	1.12661	0
HSP90AB1	1.01035	0
HSPA6	1.00549	0
PLCG2	1.00127	0
STIP1	0.943911	0
UBB	0.921547	0
BAG3	0.898548	0
DNAJA1	0.883655	0
UBC	0.858186	0
DNAJB6	0.85621	0
HMGB1	0.822159	0
ST13	0.81213	0
CACYBP	0.795881	0
MRPS6	0.775834	0
SORBS1	0.770911	0
HIBCH	0.758433	0
ABHD3	0.742428	0
TMPRSS5	0.735164	0
SOD1	0.721965	0
MT-ND4	0.702366	0
PLOD3	0.693425	0
MAP2K4	0.682084	0
GLUL	0.67419	0
FTL	0.665138	0
AHSA1	0.658218	0
FOS	0.6561	0
ELOVL5	0.655247	0
SLC38A2	0.647554	0
FXR1	0.645902	0
MT-ND2	0.638544	0
MT-CO2	0.634095	0
FKBP4	0.630239	0
MT-CYB	0.625358	0
XPO1	0.615296	0
RELN	0.613467	0
CDKL1	0.613017	0
QDPR	0.611404	0
DNAJA4	0.605046	0
HSPA8	0.604995	0
DNAJB2	0.595676	0
EIF1	0.594939	0
CCT4	0.592948	0
MTCH1	0.586131	0
ABCA6	0.578426	0
CLK1	0.571775	0
TLE4	0.571527	0
MT-ATP6	0.570278	0
HSPE1-MOB4	0.570235	0
EIF5	0.566951	0
UBE2B	0.562469	0
CAMK2D	0.559115	0
LINC00862	0.556775	0
HNRNPU	0.537798	0
PARD6G-AS1	0.536885	0
HSPA9	0.528845	0
RHOBTB3	0.516144	0
LRP4	0.514307	0
SQSTM1	0.513847	0
LRP1B	0.512068	0
TPT1	0.498195	0
HNRNPA2B1	0.495409	0
PMP2	0.487385	0
SELENOW	0.481958	0
MSMO1	0.477193	0
MAT2A	0.468934	0
HSPA4	0.464996	0
SNAP23	0.462052	0
TUBA1B	0.457781	0
FDFT1	0.452832	0
SPP1	0.451574	0
PAPOLA	0.442704	0
NEAT1	0.442382	0
MKNK2	0.44196	0
CLU	0.43961	0
RALGDS	0.43522	0
CCT5	0.433363	0
NKX6-2	0.432455	0
TCP1	0.430872	0
SUGT1	0.426399	0
NDRG2	0.426216	0
SARAF	0.41971	0
CCT3	0.417506	0
NUFIP2	0.416492	0
PDS5B	0.415968	0
PNISR	0.411754	0
MID1IP1	0.409342	0
SORL1	0.409052	0
ZCCHC2	0.408038	0
PPM1K	0.407619	0
JUND	0.40465	0
BOK	0.404182	0
OSBPL1A	0.402629	0
APLP1	0.399057	0
SELENOP	0.399009	0
CNTN2	0.398495	0
SIRT2	0.397891	0
CALM1	0.396295	0
MORF4L2	0.395252	0
PDE4DIP	0.395116	0
PTMA	0.390152	0
SSFA2	0.382569	0
ELAVL3	0.380625	0
RPL37A	0.377708	0
ZNF281	0.377447	0
BIN1	0.376581	0
PCBP1	0.376372	0
CBR1	0.374607	0
2021-09-08	0.374236	0
IL17RB	0.371878	0
UBE2D3	0.371867	0
REEP1	0.37161	0
NKAIN1	0.369696	0
AMER2	0.369575	0
MAPT	0.368924	0
NDRG1	0.367716	0
ATP1B1	0.367354	0
JUN	0.367291	0
PREX1	0.362739	0
ABCA2	0.361121	0
P4HA2	0.359407	0
ATF3	0.358569	0
SLC22A15	0.35775	0
RAPGEF5	0.35438	0
TMEM135	0.352639	0
FAM171B	0.352152	0
GATAD1	0.3492	0
CIRBP	0.349007	0
TAPT1-AS1	0.348659	0
KIAA1324L	0.34724	0
ENOX2	0.345937	0
GLIDR	0.34497	0
TRAPPC9	0.343433	0
EIF4G3	0.343313	0
SERINC5	0.342814	0
AGPAT4	0.342359	0
EXOC6B	0.342055	0
PDE4B	0.341459	0
PPM1H	0.341203	0
FAM13C	0.339632	0
PLEKHH1	0.339476	0
FTCDNL1	0.3367	0
SHROOM4	0.336663	0
GAREM1	0.335888	0
SPATA22	0.335531	0
PLPP1	0.334069	0
SLC13A3	0.333801	0
PHACTR4	0.333291	0
GRIA3	0.332668	0
FTX	0.33103	0
SLC25A48	0.330552	0
PSEN1	0.330523	0
SPATA6	0.329227	0
LINC01877	0.328843	0
UNC5C	0.328343	0
ZNF189	0.328282	0
ZBTB16	0.3276	0
CTNNA3	0.325455	0
RAD51B	0.325252	0
TP53TG5	0.324597	0
CCDC7	0.321276	0
POLR2F	0.320359	0
SH3TC2-DT	0.320215	0
AC053527.1	0.318111	0
C1GALT1	0.317832	0
NECAB1	0.315523	0
SLAIN1	0.315357	0
AUTS2	0.315159	0
GRID1	0.314844	0
CERCAM	0.314564	0
ANK3	0.314351	0
TMEFF2	0.314189	0
ASTN2	0.311329	0
DLC1	0.310979	0
PI16	0.310829	0
CUEDC1	0.309866	0
DANT2	0.307911	0
MIR646HG	0.307572	0
SIPA1L1	0.307034	0
CPB2-AS1	0.305895	0
DPYD	0.301886	0
DPYD-AS1	0.301831	0
SLC6A1	0.301728	0
AC104596.1	0.301634	0
LINC00320	0.300946	0
FAM66D	0.300794	0
LDB3	0.30028	0
TRIM2	0.299517	0
LINC00877	0.297594	0
GRAMD2B	0.297368	0
ABHD17B	0.296711	0
SIK3	0.296062	0
DPH6	0.294227	0
LPGAT1	0.292904	0
CNTNAP4	0.291728	0
ENOSF1	0.290138	0
AK5	0.289732	0
HS3ST5	0.28939	0
AC139887.2	0.28758	0
AC078881.1	0.287365	0
LINC01630	0.285726	0
SCD5	0.285703	0
DOCK3	0.285608	0
HECW2	0.282718	0
LINC00882	0.281683	0
GMDS-DT	0.280767	0
PALM2-AKAP2	0.280621	0
TTLL7	0.280412	0
PRR5L	0.280018	0
AP003086.2	0.279156	0
LINC01608	0.277639	0
ZKSCAN1	0.277023	0
ZNF609	0.276735	0
AL139294.1	0.276452	0
RFX3-AS1	0.27539	0
PPFIA2	0.275253	0
PTPRM	0.275022	0
PTN	0.274072	0
LANCL1-AS1	0.273465	0
PALM2	0.273014	0
COL4A5	0.271789	0
GLDN	0.270775	0
AC110285.1	0.270584	0
CALN1	0.267616	0
LINC01099	0.266682	0
MOBP	0.266411	0
AL392023.2	0.265989	0
SLC7A14	0.265945	0
LINC01170	0.26567	0
ADAM19	0.26548	0
LMCD1-AS1	0.26464	0
ZFYVE16	0.264561	0
LANCL1	0.264478	0
LPAR1	0.264065	0
AC090502.1	0.263158	0
RORA	0.261121	0
OPALIN	0.260971	0
LURAP1L-AS1	0.260838	0
AC012593.1	0.260281	0
LINC00639	0.260077	0
CTNND2	0.257831	0
PPP2R2B	0.257636	0
OTUD7A	0.257479	0
GRID2	0.257262	0
NAALADL2	0.256828	0
NRXN3	0.256804	0
PPID	0.256332	2.41906e-301
ACTB	0.255917	9.61638e-301
ENO4	0.255659	1.24048e-300
EVI5	0.255413	1.69642e-300
SVEP1	0.253574	4.21648e-300
ATG4B	0.253158	2.68961e-298
LINC01184	0.253134	8.84903e-297
MIB1	0.252806	3.03059e-296
LSAMP	0.252656	3.04725e-294
DDX5	0.252156	6.14595e-294
AC106869.1	0.2514	5.99267e-289
KANSL1L	0.251313	1.93505e-288
LRRTM3	0.251175	1.28254e-286
APOD	0.250717	1.51025e-284
DISC1	0.250241	2.29744e-284
AL139383.1	0.250126	3.3373e-283
HNRNPDL	0.250086	4.7651e-282
RPL18	-0.250869	1.78169e-281
MBOAT2	-0.251383	2.73736e-280
KCNIP4	-0.251874	7.45976e-279
L3MBTL4	-0.252961	1.56531e-278
ANAPC16	-0.252967	2.98008e-276
DEPTOR	-0.253219	1.22803e-272
RPL19	-0.253264	1.47052e-266
SERF2	-0.253735	2.11956e-266
PTPN13	-0.25423	5.38189e-265
SNX3	-0.254569	1.03312e-262
EIF4A2	-0.255065	4.4661e-262
CDKN1C	-0.255308	3.40041e-261
MT-ND4L	-0.25593	2.67499e-259
NUDC	-0.256089	9.49375e-256
FTH1	-0.257757	1.05885e-255
FGFR1	-0.257832	1.8329e-254
PARD3B	-0.25787	4.32675e-254
PDE4D	-0.258011	5.99411e-253
DDIT4	-0.259011	4.0397e-250
AC233296.1	-0.25908	4.61825e-247
STMN4	-0.259932	1.36206e-246
GREB1L	-0.260093	5.51178e-244
RPL13	-0.260605	1.61402e-243
ADARB2	-0.262164	1.07252e-241
RPS15	-0.262897	1.46502e-241
NLGN4Y	-0.263239	4.23627e-241
NAV2	-0.26397	1.11669e-240
CKB	-0.266333	9.78756e-239
PMVK	-0.26639	1.18242e-237
NUDT9	-0.266724	8.4858e-236
MT-CO3	-0.267884	1.79313e-235
BNIP3L	-0.268143	3.95721e-234
GPBP1	-0.268644	5.63929e-234
MORF4L1	-0.270223	1.22076e-233
CNTNAP2	-0.270854	2.04448e-228
WHRN	-0.271191	5.85412e-228
IRS2	-0.272365	7.83711e-228
PLXDC2	-0.273005	1.33415e-226
MEIS2	-0.274994	2.69754e-225
NAA16	-0.27624	4.52476e-225
COPA	-0.276736	7.92215e-224
ZFAND5	-0.277336	8.80128e-224
MFGE8	-0.279726	3.11875e-223
XXYLT1	-0.28017	5.59765e-223
PEBP1	-0.28186	1.36739e-221
LINC01470	-0.282287	4.14501e-219
RRAGD	-0.282547	2.0873e-217
HMGCS1	-0.284013	9.29413e-217
RANGAP1	-0.284236	2.99994e-216
TRIM26	-0.284417	1.20524e-213
C9orf153	-0.284578	3.60614e-213
AC018797.2	-0.285397	3.34038e-211
ABCA9	-0.286274	2.62783e-209
RPLP1	-0.28634	1.54063e-208
CAMK2N1	-0.288003	2.77911e-208
ZNF24	-0.289946	1.21247e-207
ATP11A	-0.290481	1.31213e-205
GIPC2	-0.292476	1.92685e-205
ATF4	-0.292877	2.25884e-205
LUC7L3	-0.292922	5.91383e-202
SUN2	-0.293898	1.8896e-201
SRSF5	-0.29546	5.81043e-201
DYNLL1	-0.296236	1.14102e-200
IRF2BP2	-0.29792	1.67634e-200
ENTPD1-AS1	-0.29796	3.04671e-199
KIAA0556	-0.298866	3.89187e-195
TAF7	-0.299562	1.19793e-194
HAPLN2	-0.300628	1.9364e-194
NOP58	-0.301086	2.8252e-193
SLC22A17	-0.301537	1.8155e-191
LDLR	-0.306436	2.73977e-191
SPATS2L	-0.307927	6.65863e-190
RPL8	-0.308678	9.3424e-190
APOLD1	-0.309626	2.67098e-189
EEF1A1	-0.310806	1.04801e-188
CAST	-0.311153	3.75315e-188
MRPL18	-0.313051	4.15209e-185
FP671120.1	-0.315288	6.18394e-183
TECR	-0.316866	1.86604e-182
LAMA2	-0.317795	3.13739e-181
AC105402.3	-0.317801	3.16518e-181
ANKUB1	-0.31813	5.33495e-181
HIST1H2AC	-0.319866	8.14077e-181
HEY2	-0.32102	1.30867e-179
LINC01505	-0.321077	2.15433e-177
NDUFS2	-0.321639	2.34919e-177
PRMT2	-0.325241	1.62728e-176
SOX10	-0.325568	1.81719e-175
SRRM2	-0.326903	5.40569e-169
TMSB4X	-0.330195	3.13924e-168
YPEL3	-0.33093	6.36278e-168
SLC27A6	-0.331171	1.13033e-167
P4HA1	-0.334835	1.6551e-163
ARID5B	-0.33566	2.077e-163
KCNAB1	-0.337989	3.80549e-163
MAPK10	-0.338872	9.52055e-163
MAP1A	-0.341086	2.06988e-162
RPL11	-0.341789	5.09505e-161
TUBB4A	-0.342669	2.11413e-160
CARS	-0.348058	3.24112e-160
PRDX1	-0.353321	4.105e-160
TRA2B	-0.354578	1.26244e-158
EFCAB7	-0.35886	1.01843e-157
SOS1	-0.3592	1.23712e-156
APLP2	-0.359997	3.20155e-155
MIDN	-0.360274	9.63007e-154
FAM102A	-0.360993	2.54135e-153
EEF2	-0.363583	1.31066e-152
KAZN	-0.367679	2.2743e-151
HTATIP2	-0.370211	2.48554e-148
RPL32	-0.373555	1.67368e-146
MT3	-0.376928	5.03782e-141
IDI1	-0.383044	9.04703e-141
PRKX	-0.384073	1.37227e-140
MXD1	-0.394081	1.50343e-140
SQLE	-0.395035	5.59495e-140
ZNF83	-0.395548	6.16163e-139
KLRD1	-0.400363	2.06201e-137
PRKD1	-0.40257	6.31609e-137
ARRDC3	-0.408468	9.65555e-135
BCL6	-0.415338	2.16201e-134
SVIP	-0.41608	7.90817e-133
ADGRL3	-0.41941	1.90695e-132
DPP10	-0.420127	6.86799e-132
TBCD	-0.422622	7.27321e-131
KIF1A	-0.425189	1.65302e-129
RALY	-0.430244	9.42344e-128
SEMA4B	-0.432318	6.9656e-125
CREBRF	-0.433245	9.00731e-124
RPS2	-0.433452	5.18213e-121
PPP2CB	-0.433663	1.77162e-114
RBFOX1	-0.442788	1.17514e-110
STAT3	-0.449554	2.62223e-110
THUMPD3-AS1	-0.455181	8.57841e-110
ATP2C1	-0.458767	5.93051e-109
FP236383.1	-0.46157	1.60988e-108
WDR61	-0.475804	1.6532e-107
CCDC59	-0.476096	5.06605e-106
LGR4	-0.486819	2.44486e-102
CPOX	-0.488074	3.07446e-102
MT-ND1	-0.496412	1.36445e-101
TENT4B	-0.504914	1.49189e-100
GTF2H2C	-0.508111	9.61094e-92
SMARCA2	-0.517216	6.84884e-89
SLIT2	-0.533579	2.67919e-86
UTP23	-0.539861	8.35189e-86
FDPS	-0.559847	5.91985e-84
ITGB3BP	-0.577995	1.17113e-76
DNAJC1	-0.581646	1.19925e-65
SNCA	-0.588384	3.43446e-62
CWF19L2	-0.590483	3.93538e-59
CNDP1	-0.593808	3.3311e-51
PLA2G4C	-0.636306	1.00662e-29
PDZD2	-0.637856	3.1661e-26

## Sheet: Astro DAPI VaDadj vs NC
Gene	avg_log2FC	Adjusted_p_value
NEAT1	2.90395	1.39668e-283
HSPH1	2.4081	3.14574e-242
SERPINH1	2.16486	9.28402e-207
HSPB1	1.97112	9.39613e-198
PTGES3	1.90153	4.08137e-194
HSP90AA1	1.69046	8.74789e-193
DNAJB1	1.66831	3.0124e-173
HSPD1	1.64212	1.48047e-172
HSPA4L	1.55105	3.76166e-169
SLC14A1	1.51249	8.17207e-156
MGAT4C	1.51098	1.22451e-155
LINC00609	1.46476	1.22107e-154
OSBPL1A	1.4234	1.50462e-150
CACNA2D3	1.3969	9.55332e-149
PARD6G-AS1	1.3947	1.67821e-145
SH3BGR	1.2794	6.28055e-145
CRYAB	1.24954	2.58444e-143
BAG3	1.24486	5.97146e-142
CHORDC1	1.21237	3.39047e-141
DNAJA1	1.20835	5.43466e-131
PLCG2	1.20162	2.31093e-130
PALLD	1.2014	4.81877e-129
HSPE1-MOB4	1.1825	6.86552e-126
ELOVL5	1.14943	3.42446e-124
STIP1	1.1464	7.93726e-124
CAP2	1.12144	1.95434e-121
DNAJB6	1.11325	2.21537e-120
ALDH1A1	1.0816	5.10387e-119
ABHD3	1.04159	1.05252e-114
ANGPTL4	1.01706	7.27947e-112
NAV1	1.00502	1.22667e-111
HSPA9	0.997416	8.02588e-109
CNTNAP3B	0.979879	7.03526e-108
ATF3	0.9769	1.72509e-106
RHOB	0.967943	1.98332e-106
ST13	0.949461	8.14357e-106
MMP16	0.934667	3.194e-103
PPP1R15A	0.931595	1.34224e-102
HSP90AB1	0.921793	3.55025e-102
CCT4	0.910838	4.24235e-102
SLC7A11	0.901392	5.6405e-102
AEBP1	0.892787	4.87904e-100
TRPM3	0.878154	6.87713e-98
RNF219-AS1	0.872427	1.92793e-97
PTCSC3	0.872244	8.08691e-97
FXR1	0.869896	3.94883e-96
SRPX2	0.867852	1.18231e-94
SLC24A4	0.853113	2.90444e-94
SMAD1	0.851303	4.6104e-93
SYNE1	0.849541	6.31968e-93
PLEKHG4B	0.84933	1.89752e-92
UBE2B	0.842227	3.97461e-92
WHRN	0.84174	7.32312e-91
CAMK2D	0.840225	2.42026e-90
RDX	0.826906	3.902e-90
BCO1	0.82372	8.41419e-90
HIBCH	0.818377	2.19579e-89
MBNL2	0.8082	2.42249e-89
ZNF609	0.801646	4.82548e-88
SAMD4A	0.79792	5.23609e-88
HPSE2	0.796646	4.20711e-87
BAIAP2	0.79634	1.00268e-86
FTX	0.795756	1.81305e-86
HMGB1	0.780769	1.9286e-86
HSPA6	0.777589	4.3796e-86
KSR2	0.772996	4.06669e-85
UBC	0.7683	6.75294e-85
PCDH9-AS2	0.764314	2.98452e-83
GINS3	0.763357	3.6965e-83
NR4A3	0.762313	1.06792e-82
IARS	0.760306	5.39304e-82
CPAMD8	0.75954	3.06321e-81
C2orf72	0.757901	3.38138e-81
BCAS2	0.75466	1.79118e-80
OSBPL11	0.745555	2.826e-80
AC023421.2	0.744572	3.88405e-80
WSB1	0.741881	6.55834e-80
LINC02062	0.739904	1.57839e-79
FAM182B	0.739617	2.7025e-79
C1orf61	0.737662	7.03707e-79
HSPA4	0.733642	7.91308e-79
IL17RB	0.728783	1.80455e-78
ID2	0.724789	2.8642e-78
CARMIL1	0.723299	3.51529e-78
TCP1	0.722509	3.86992e-78
FAM189A2	0.705793	3.98639e-78
ANK2	0.702319	1.00015e-77
HSPA1B	0.697919	8.91017e-77
MTCH1	0.689355	1.29813e-76
BACE2	0.686885	2.41002e-76
CACYBP	0.68657	1.47803e-75
CNN3	0.679947	2.19739e-75
CD38	0.679837	3.82177e-75
GRIA4	0.673972	9.50971e-75
FOSL2	0.669887	2.63566e-74
SLC7A5	0.669827	1.98534e-73
GARS	0.668267	7.7734e-73
ZNF516	0.666606	6.07219e-72
GPBP1	0.666032	3.40827e-70
LINC02340	0.661476	6.32835e-70
STK40	0.650081	1.36013e-69
JDP2	0.647386	1.64122e-69
SUGT1	0.634399	7.09094e-69
NALCN	0.634223	8.68637e-69
CLK1	0.626031	9.14296e-69
MKNK2	0.625237	9.80636e-69
FKBP4	0.624626	2.09115e-68
AQP1	0.618834	2.33172e-68
CERS6	0.617154	5.51058e-68
ZFAND2A	0.616639	5.74952e-68
DAAM2	0.61461	2.39094e-67
LDLR	0.610456	3.19663e-67
SQSTM1	0.60342	1.42152e-66
ATP2C1	0.597918	1.63113e-66
AC016831.7	0.597376	8.49942e-66
IFRD1	0.596695	1.63094e-65
TRIM26	0.590282	8.08879e-65
DPP10-AS3	0.589385	1.11178e-64
PHYHIPL	0.585226	1.25332e-64
AL589740.1	0.583495	1.47237e-64
RUVBL2	0.575172	1.60931e-64
MRPS6	0.569527	2.04917e-64
TMEM72-AS1	0.566353	2.51937e-64
SORBS1	0.565228	9.14872e-64
BCKDHB	0.563812	1.9693e-63
PRICKLE2	0.56248	2.46573e-63
ARRDC4	0.552088	8.5609e-63
TRIO	0.550125	1.0647e-62
NAALADL2	0.549128	1.31515e-62
HSPA8	0.548708	4.12825e-62
FAM171A1	0.546427	5.59336e-62
GNAS	0.543176	9.05202e-62
OSBPL3	0.543014	9.58399e-62
DYNC1I1	0.540487	1.71537e-61
YARS	0.536338	1.84986e-61
DDR2	0.535141	2.93186e-61
CDH20	0.535002	3.75652e-61
NR4A1	0.530429	1.69004e-60
LINC01376	0.529942	2.64123e-60
FAM13C	0.529087	3.20014e-60
LINC00299	0.528416	5.14907e-60
NOP58	0.527573	5.32104e-60
NAA11	0.522814	6.13283e-60
AC006059.1	0.520196	6.76389e-60
MIB1	0.519109	1.15299e-59
KREMEN1	0.516461	3.54135e-59
ARHGEF4	0.51562	4.7173e-59
HSPA1A	0.513404	1.09771e-58
NKAIN3	0.513094	1.87567e-58
VGLL4	0.51278	2.1189e-58
PAMR1	0.508855	4.57627e-58
CALN1	0.5057	1.09354e-57
GPC6	0.502716	1.45411e-57
LANCL1	0.502236	2.56758e-57
NPL	0.50024	2.89008e-57
PLEKHA5	0.496775	6.75977e-57
FTL	0.494522	1.07586e-56
RFX3-AS1	0.492457	2.01716e-56
SOD1	0.491299	5.74262e-56
AC027117.2	0.491043	6.7058e-56
ZNF98	0.489139	1.78432e-55
ASNS	0.487934	2.31325e-55
GNG12-AS1	0.487282	3.41451e-55
AC002429.2	0.485665	3.48624e-55
MIR4300HG	0.483522	4.57348e-55
EGF	0.480566	5.47649e-55
GALNT15	0.480228	6.03118e-55
AHSA1	0.478367	8.42508e-55
PRR5L	0.476782	1.60806e-54
XPO1	0.474829	1.63133e-54
RASSF4	0.472343	1.95015e-54
CHD9	0.470921	2.33631e-54
FAM66D	0.469425	2.4917e-54
CSMD3	0.467564	3.62797e-54
ATP10B	0.466029	4.24632e-54
KIAA1217	0.465624	5.03911e-54
UBB	0.465045	5.48681e-54
LINC02256	0.463426	5.49479e-54
IPO9-AS1	0.458972	5.64825e-53
KIAA1958	0.458607	8.3129e-53
CTNND2	0.455334	1.90411e-52
DPP10	0.453721	2.42209e-52
IFI44L	0.452942	2.51416e-52
HDAC2-AS2	0.452941	3.56382e-52
JAKMIP2	0.450011	6.88279e-52
TLN2	0.448989	8.41089e-52
FAM124A	0.44777	1.07981e-51
CIRBP	0.447734	1.79109e-51
GLIS3	0.447329	9.6539e-51
LIFR	0.446856	3.71702e-50
SNX3	0.446146	3.85023e-50
SESN2	0.445763	6.70235e-50
DNAJA4	0.44439	1.025e-49
DCAF5	0.44315	1.10319e-49
ANXA1	0.443003	1.14955e-49
AC138627.1	0.441811	1.24148e-49
AC138150.1	0.439842	1.71622e-49
UFL1-AS1	0.437269	5.67684e-49
NAMPT	0.435702	7.84675e-49
SOX2	0.434855	9.25399e-49
MORF4L2	0.432958	1.18808e-48
ATP1A2	0.431444	2.48763e-48
FOS	0.431159	3.49952e-48
TPT1	0.430604	3.85363e-48
LPGAT1	0.429229	4.48267e-48
DNAJB2	0.428221	4.76022e-48
HSPE1	0.428061	4.97364e-48
MAP7	0.427904	5.04202e-48
GOLGA8B	0.427393	5.36352e-48
LINC00639	0.427348	6.06667e-48
PHLPP1	0.426421	2.3539e-47
SPATA6L	0.425971	3.55651e-47
MSI2	0.424611	4.46002e-47
FADS2	0.421966	4.67022e-47
ENTPD1-AS1	0.420127	7.19147e-47
PRKD1	0.419807	2.23011e-46
KIAA1211	0.418778	2.85169e-46
MAT2A	0.415271	3.64501e-46
CLU	0.415018	3.73436e-46
PLPP3	0.414321	4.57116e-46
SERPINE2	0.414211	6.86038e-46
ACSS1	0.414084	7.16926e-46
SEZ6L	0.413809	7.18387e-46
FAM69A	0.409711	7.69642e-46
RGMB	0.409477	1.06397e-45
CCT5	0.408945	1.23409e-45
ROBO2	0.408568	2.3213e-45
LINGO1	0.407549	2.64394e-45
EMID1	0.40707	4.1761e-45
AL162511.1	0.40692	4.71072e-45
NUPR1	0.406582	6.10653e-45
AC093535.1	0.406256	6.38697e-45
AC073941.1	0.406219	6.53883e-45
GABRG1	0.403919	7.49879e-45
HS3ST5	0.4029	7.79911e-45
TLE3	0.40154	1.1475e-44
NKAIN2	0.398137	2.35572e-44
AC021231.1	0.39728	3.82089e-44
GRID2	0.394452	5.19484e-44
FAM155A	0.393401	6.15362e-44
ENOX1	0.393236	7.77665e-44
MXD1	0.392908	1.12435e-43
APLNR	0.390783	1.28012e-43
PLPP1	0.390638	2.04551e-43
RASL12	0.389695	2.45549e-43
TAPT1-AS1	0.388621	3.08415e-43
SLC22A15	0.387568	3.08764e-43
UPP2	0.385917	3.24703e-43
LMO2	0.385563	4.09804e-43
PAPOLA	0.385033	4.71571e-43
STUM	0.384559	7.37512e-43
HACD2	0.382913	1.91283e-42
MIR646HG	0.38182	1.92024e-42
AC008014.1	0.381804	1.94891e-42
AC026316.5	0.38173	2.03654e-42
PAPPA	0.381044	2.13107e-42
GTDC1	0.379478	2.83528e-42
NUDC	0.379204	3.01594e-42
KCND2	0.377116	4.42425e-42
MAP2	0.375448	4.73217e-42
CARS	0.374935	5.36962e-42
H3F3B	0.373483	1.16641e-41
LINC00320	0.372935	2.46418e-41
DPH6	0.370982	3.15212e-41
AC125613.1	0.369771	5.59628e-41
GLDN	0.369593	6.5606e-41
LINC01608	0.369387	7.71817e-41
AC091826.2	0.369103	8.7255e-41
L3MBTL4	0.366317	1.19915e-40
AC025159.1	0.365571	1.24696e-40
KIAA1324L	0.365118	1.752e-40
GGCX	0.363486	2.1399e-40
DPYD	0.361359	3.64481e-40
SOS1	0.360806	4.29427e-40
NCAM1	0.360546	6.72926e-40
ATG4C	0.359642	7.54764e-40
VCAN	0.3584	9.689e-40
DSCAML1	0.358027	1.35791e-39
PCSK5	0.357699	1.43447e-39
HSPB8	0.357544	3.20039e-39
AC131571.1	0.356766	5.64543e-39
DEPTOR	0.354723	6.70218e-39
CERCAM	0.354056	1.51101e-38
DNAJC6	0.353609	1.57087e-38
SORCS3	0.353243	1.71253e-38
SLC44A1	0.352624	3.09992e-38
LINC01170	0.351727	3.32939e-38
HIP1	0.351676	3.54361e-38
KIF6	0.350833	3.73365e-38
MAP4K4	0.350347	3.86322e-38
ARHGAP22	0.350227	4.58478e-38
SMOC1	0.349717	5.04348e-38
AK5	0.349695	6.53708e-38
ZC2HC1A	0.349405	7.52636e-38
KAT2B	0.348942	8.78165e-38
RSAD2	0.347289	9.076e-38
PRKCQ	0.347181	1.18569e-37
ZNF106	0.347116	1.21568e-37
SLC3A2	0.346201	1.2871e-37
PPID	0.346165	1.45881e-37
PRKACB	0.345902	1.66646e-37
HMGCLL1	0.345604	1.87272e-37
TMEFF2	0.345361	1.90407e-37
ANKRD28	0.344628	2.04355e-37
AC090502.1	0.344589	2.30855e-37
ST6GALNAC3	0.34458	2.50011e-37
RANGAP1	0.343725	2.55707e-37
ARRB1	0.342962	2.5771e-37
LPAR1	0.342219	2.93904e-37
PRLR	0.34181	4.346e-37
PDE1A	0.341414	5.54441e-37
PLP1	0.341358	5.82862e-37
FGFR1	0.341	8.29836e-37
HHIP	0.339739	9.15532e-37
LIPA	0.339434	9.31032e-37
SLCO1A2	0.338372	9.98811e-37
APTX	0.337875	1.00941e-36
DMD	0.337538	1.22671e-36
DGKG	0.337482	1.51739e-36
NEDD4L	0.33573	1.54992e-36
NR3C1	0.334441	1.6105e-36
ACSBG1	0.334371	1.71633e-36
GUCY1A1	0.334109	1.72787e-36
PARD3	0.333534	2.74199e-36
VRK2	0.33323	3.75706e-36
AC108866.1	0.332616	4.12131e-36
SLC16A1-AS1	0.332015	4.18214e-36
MERTK	0.331613	4.6298e-36
LINC00836	0.330223	1.40687e-35
RYR3	0.329749	2.10869e-35
OGFRL1	0.328216	2.11674e-35
PPP1R16B	0.326609	2.42397e-35
P4HA2	0.32419	3.52349e-35
CABCOCO1	0.322269	3.61026e-35
LINC00907	0.322183	3.83681e-35
RAPGEF5	0.320404	4.2851e-35
SPTLC2	0.319028	4.55173e-35
KCNAB1	0.317399	6.14463e-35
ST6GAL2	0.317151	6.31504e-35
GFPT2	0.314982	6.37974e-35
JUNB	0.314834	6.63247e-35
PDZRN3	0.312871	7.17366e-35
PPP2R3A	0.311847	1.15349e-34
TF	0.31146	1.41641e-34
ZKSCAN1	0.31039	1.61691e-34
STON2	0.310356	1.63249e-34
MOBP	0.30855	2.4047e-34
SHROOM4	0.308142	2.80951e-34
GRM7	0.306591	2.93839e-34
STAT3	0.306436	3.14833e-34
ZHX2	0.305275	3.20832e-34
CLYBL	0.305252	4.26258e-34
ATP13A4	0.302985	6.17649e-34
RSRP1	0.302832	7.04675e-34
TRIM2	0.301731	7.5882e-34
ENO4	0.300746	7.85642e-34
ADHFE1	0.300113	9.77492e-34
TPD52L1	0.299239	1.04917e-33
RASGRF2	0.297358	1.09763e-33
CYP39A1	0.296475	1.18575e-33
LSMEM1	0.296111	1.51177e-33
LINC00894	0.295417	2.57283e-33
TPCN1	0.295018	4.06437e-33
IL6ST	0.294649	4.17127e-33
MAP3K5	0.293628	4.20066e-33
AC006504.5	0.29282	5.6136e-33
STK39	0.292582	7.19418e-33
SLC8A1	0.291042	7.68172e-33
RHOQ	0.290829	9.15676e-33
ITM2C	0.289242	9.37956e-33
SMARCA2	0.289169	9.75899e-33
MEIS1	0.288863	1.01314e-32
LINC01184	0.288709	1.06606e-32
LDB3	0.287656	1.29539e-32
MRPL18	0.286818	1.49982e-32
PLEKHH1	0.286652	1.50471e-32
AL160272.2	0.286153	1.67659e-32
MYH9	0.285816	1.96574e-32
TRPC1	0.285592	2.01933e-32
AC012593.1	0.284216	2.28146e-32
IRS2	0.283577	2.3585e-32
AC036214.1	0.282408	2.65735e-32
PLOD1	0.281569	3.06942e-32
NLK	0.281469	3.52213e-32
IFI44	0.28108	3.90581e-32
TET1	0.280922	3.94898e-32
FAM107B	0.280555	4.11874e-32
UBE2D3	0.280465	4.35284e-32
ADAM9	0.280445	4.49442e-32
MOB3B	0.279546	5.11955e-32
MAFF	0.27945	5.2089e-32
GFAP	0.279029	6.36525e-32
CSRNP3	0.278946	7.31642e-32
DCDC1	0.278758	9.00962e-32
CRY1	0.278256	1.2078e-31
GPN1	0.278203	1.21121e-31
GPR89B	0.278073	1.76634e-31
LINC01748	0.277347	1.7914e-31
AC053527.1	0.277172	1.86147e-31
PEBP4	0.276529	1.92625e-31
SGK1	0.275817	2.11961e-31
CFAP70	0.275756	2.70187e-31
TARS	0.275521	3.28628e-31
UBASH3B	0.274915	3.63048e-31
CNTNAP2	0.274838	4.12665e-31
AC093305.1	0.274656	4.38648e-31
SLC4A4	0.273878	5.24852e-31
ETFA	0.273691	6.8414e-31
CNTNAP4	0.273152	1.1167e-30
SPON1	0.272765	1.18135e-30
FOLH1	0.272412	1.19727e-30
IGFBP7	0.272116	1.30813e-30
MIR181A1HG	0.270022	1.40958e-30
SNX29	0.269984	1.4968e-30
TMTC1	0.26995	1.66315e-30
ABI3BP	0.268678	1.7345e-30
NELL2	0.267947	2.22779e-30
KLHL32	0.267792	2.79735e-30
CNTN3	0.267629	3.03985e-30
IDH2-DT	0.267491	3.06475e-30
SSH2	0.267422	3.08131e-30
AC104596.1	0.26674	3.08282e-30
GPM6B	0.266668	3.1284e-30
FOXN2	0.265879	4.60412e-30
WDR11-AS1	0.265569	7.18176e-30
IL7	0.265079	7.35871e-30
WDR20	0.26504	8.19158e-30
LINC01515	0.264839	8.2172e-30
DDX60	0.264104	8.94797e-30
MARS	0.26389	1.37825e-29
FKBP5	0.26263	1.55524e-29
DAAM1	0.262346	1.7987e-29
RABGAP1L	0.262059	1.83268e-29
LRRC4C	0.261924	2.06425e-29
GABARAPL1	0.261765	2.30771e-29
C20orf194	0.261211	2.34943e-29
USPL1	0.260254	2.62619e-29
SPTBN1	0.260213	2.93589e-29
HNRNPA2B1	0.2594	2.93892e-29
GMDS-DT	0.259391	3.32415e-29
AC010099.4	0.25915	4.33252e-29
NKRF	0.257911	4.47684e-29
PSEN1	0.257796	1.13134e-28
ST8SIA1	0.257315	1.40507e-28
LINC01965	0.257207	1.43011e-28
MOG	0.257008	1.59615e-28
GARNL3	0.256793	2.49908e-28
PCDH15	0.256611	2.56939e-28
LINC02251	0.255455	2.89103e-28
CEP350	0.255443	3.59038e-28
ARID5B	0.254334	4.14127e-28
MIR9-3HG	0.253799	4.39885e-28
SPATA6	0.253786	4.46777e-28
AL359232.1	0.253626	4.94163e-28
NECAB1	0.253457	5.22767e-28
AARS	0.253239	5.38024e-28
UCHL1	0.252915	6.69438e-28
SUMF1	0.252534	6.89724e-28
PLD1	0.252278	6.92498e-28
CHST11	0.251757	7.40403e-28
SIDT1	0.250636	7.8109e-28
SMIM8	-0.250063	9.64734e-28
TMEM144	-0.250824	9.99004e-28
LPAR4	-0.250909	1.05918e-27
LIMCH1	-0.251466	1.26021e-27
KCNMB4	-0.251592	1.37726e-27
AC124854.1	-0.25173	1.42261e-27
ARSG	-0.251834	1.4821e-27
LARP4	-0.251968	1.68438e-27
ACACB	-0.252151	1.84577e-27
TCEAL9	-0.252195	1.89819e-27
GSTCD	-0.252328	1.94039e-27
APP	-0.252551	1.95094e-27
P4HA1	-0.253424	2.28966e-27
PPM1H	-0.253428	2.29505e-27
GLIDR	-0.253581	2.30334e-27
KANSL1L	-0.254253	2.3367e-27
AC097515.1	-0.254829	2.52034e-27
CASC17	-0.255071	2.6356e-27
PLOD3	-0.255206	3.30061e-27
LRRTM3	-0.256353	3.37897e-27
PPP1R9A	-0.257036	3.91398e-27
SLAIN1	-0.257069	4.04097e-27
SIPA1L1	-0.257385	4.29898e-27
FA2H	-0.257407	4.42896e-27
LURAP1L-AS1	-0.257517	5.17268e-27
LINC01630	-0.257871	6.02776e-27
SGMS1	-0.258198	7.12117e-27
GRK5	-0.258337	8.23731e-27
CCDC7	-0.258911	8.83261e-27
SRCIN1	-0.258952	1.02476e-26
AL078459.1	-0.25938	1.2489e-26
PLCE1	-0.259967	1.25756e-26
CA8	-0.260435	1.5434e-26
CSGALNACT1	-0.260574	2.66023e-26
RAB39A	-0.260892	2.80738e-26
ADIPOR2	-0.261111	2.84499e-26
POLR2F	-0.261358	3.03463e-26
SDK2	-0.261633	3.1466e-26
ZNF280D	-0.261945	3.20894e-26
AC087564.1	-0.261993	3.47979e-26
PGM2L1	-0.263285	3.51944e-26
ZNF248	-0.263478	3.59338e-26
FBXO32	-0.263597	3.91457e-26
NAPEPLD	-0.263625	4.96214e-26
BICRAL	-0.26427	5.10066e-26
NUCB1	-0.264483	8.62169e-26
ZFYVE16	-0.264554	9.61084e-26
ARHGAP5	-0.264635	1.5629e-25
CATSPERE	-0.26469	1.70128e-25
SLC5A11	-0.265247	1.70251e-25
BCAS1	-0.26546	2.14214e-25
POLR3H	-0.265892	2.35468e-25
HNRNPU	-0.265999	2.3552e-25
MON2	-0.266371	2.48131e-25
CEP78	-0.266577	2.54579e-25
LINC00271	-0.266629	2.6935e-25
ZNF292	-0.267002	3.31794e-25
ETNPPL	-0.267039	3.65536e-25
AC079385.1	-0.267077	4.65322e-25
COTL1	-0.267145	5.32531e-25
ARFGEF3	-0.267365	5.36076e-25
CD22	-0.26852	5.88889e-25
SALL3	-0.268789	8.61306e-25
SNX31	-0.269512	8.71104e-25
SMC5	-0.269759	9.42583e-25
XPOT	-0.269981	1.22363e-24
KCNH8	-0.270334	1.33831e-24
SETD5	-0.270513	1.42444e-24
TECPR2	-0.2706	1.4542e-24
APC2	-0.270633	1.54892e-24
ID4	-0.27087	1.66434e-24
RCOR3	-0.272105	1.66937e-24
ALDH7A1	-0.27254	1.94306e-24
RHEB	-0.27275	2.18914e-24
CD44	-0.27413	2.83585e-24
JAM2	-0.274474	3.02323e-24
TMEM165	-0.2752	4.38913e-24
SNED1	-0.27566	4.51126e-24
MATN2	-0.275813	4.7119e-24
MCU	-0.276271	5.54612e-24
LRRC1	-0.276497	5.72825e-24
AATK	-0.276857	5.77002e-24
LINC01088	-0.276919	7.12394e-24
PKD1	-0.277005	7.61774e-24
MT-ND3	-0.277648	7.77925e-24
AL157911.1	-0.27771	1.0198e-23
TET3	-0.278746	1.11134e-23
ANO4	-0.278769	1.13737e-23
ASAP1	-0.278979	1.3907e-23
PALM2	-0.279116	1.40779e-23
FAM66C	-0.279562	1.44045e-23
PPP2CB	-0.279634	1.4936e-23
UGT8	-0.280533	1.52679e-23
TSHZ1	-0.280854	1.72852e-23
AL109930.1	-0.280856	1.73169e-23
OTUD7A	-0.281183	1.77812e-23
NEGR1	-0.282252	1.80846e-23
MYO1D	-0.282591	1.84185e-23
IER5	-0.283515	1.90371e-23
ELN	-0.28387	2.33549e-23
COL24A1	-0.283882	2.37191e-23
AC011444.3	-0.283915	3.15576e-23
EVC2	-0.28424	3.25392e-23
HES1	-0.284366	3.65088e-23
NWD1	-0.284574	3.86509e-23
XYLT1	-0.284668	5.03327e-23
CMIP	-0.285148	5.74156e-23
PLEKHA7	-0.28526	6.55693e-23
ANK3	-0.285316	7.42242e-23
CCT3	-0.285581	7.61889e-23
LINC01266	-0.285896	8.46862e-23
LINC00632	-0.286147	8.51966e-23
AQP4-AS1	-0.286167	9.43481e-23
TNRC18	-0.286196	9.61392e-23
ZFYVE28	-0.286433	1.13446e-22
NAA16	-0.286524	1.26156e-22
ZNF83	-0.28683	1.32483e-22
NUDT9	-0.287108	1.36076e-22
NRBP2	-0.287288	1.52906e-22
KIAA1328	-0.287678	1.53783e-22
SLC24A3	-0.28801	1.55905e-22
ROR1	-0.288632	1.58002e-22
RNF19A	-0.289651	1.86848e-22
TMEM243	-0.29116	1.88937e-22
GPATCH8	-0.291422	1.91012e-22
LARGE1	-0.291642	1.93993e-22
PTPRD	-0.291911	2.37739e-22
DLC1	-0.292345	3.51073e-22
IRF2BP2	-0.292358	3.56226e-22
PGAP1	-0.292703	4.23986e-22
DOCK5	-0.293775	5.54548e-22
TMEM132B	-0.294006	6.92075e-22
ARMH1	-0.294427	7.32974e-22
BCO2	-0.294713	8.23855e-22
AP002336.2	-0.294866	8.43527e-22
MAGI3	-0.295003	8.95313e-22
DNAJC1	-0.295082	9.30713e-22
DCAKD	-0.296185	1.01871e-21
HILPDA	-0.296514	1.58906e-21
MT1X	-0.29675	1.674e-21
CAMK2G	-0.29682	2.03017e-21
MSRA	-0.297123	2.48861e-21
NFAT5	-0.297572	3.04315e-21
AL356599.1	-0.297617	4.13583e-21
ADM	-0.297871	4.25349e-21
MBOAT7	-0.298	5.03671e-21
EIF5	-0.298091	6.07299e-21
ATXN7L1	-0.298878	6.14327e-21
AL031280.1	-0.298943	6.58903e-21
ZFAND3	-0.299075	6.62693e-21
ERBIN	-0.299363	8.72866e-21
IL3RA	-0.29937	1.01111e-20
LINC01572	-0.299629	1.79909e-20
ILDR2	-0.299763	1.86023e-20
AGFG2	-0.300154	2.15619e-20
MACROD2	-0.300547	2.18685e-20
POR	-0.301073	2.35402e-20
PMVK	-0.301315	3.50292e-20
PDK4	-0.304026	6.34659e-20
RAB30-AS1	-0.304265	6.38556e-20
RASD1	-0.304562	6.55044e-20
ZC3H12C	-0.304599	6.55275e-20
FRMD4B	-0.304787	8.37232e-20
ANAPC16	-0.305428	9.61554e-20
AC006148.1	-0.306489	1.07385e-19
ITGB4	-0.306811	1.17533e-19
BAALC-AS1	-0.306924	1.20542e-19
CCT6A	-0.307075	1.27698e-19
AL359710.1	-0.308954	1.5105e-19
MARK3	-0.309204	1.81194e-19
ANKRD37	-0.310009	1.88061e-19
ZMAT1	-0.310252	2.2992e-19
AKAP13	-0.310446	2.34774e-19
INTU	-0.310602	3.10058e-19
TUBA1A	-0.310684	3.35962e-19
MKRN3	-0.31069	3.50338e-19
KIRREL3	-0.311288	3.89286e-19
ANKUB1	-0.311848	4.24813e-19
EFEMP1	-0.313018	4.27697e-19
MAFG	-0.31466	4.33132e-19
AC116366.3	-0.315022	4.51018e-19
SLC38A2	-0.31677	5.95405e-19
TPM4	-0.318189	6.41771e-19
CCDC14	-0.319177	6.82428e-19
BANP	-0.319709	7.48645e-19
NFIL3	-0.320886	8.45931e-19
EDIL3	-0.321312	8.54351e-19
WDR1	-0.321385	8.65489e-19
MCC	-0.322215	1.12504e-18
ATP5F1B	-0.322343	1.50343e-18
SESN3	-0.323048	1.59861e-18
ATRNL1	-0.323761	1.86104e-18
ZNF536	-0.323825	2.0069e-18
SHTN1	-0.324277	2.31646e-18
ANKIB1	-0.32437	2.3839e-18
NTN1	-0.325157	2.42474e-18
PSAT1	-0.32589	2.76074e-18
ALCAM	-0.325922	3.40253e-18
RIPOR3	-0.326423	3.85817e-18
ACTN1	-0.326804	4.34381e-18
IFIT3	-0.327009	5.52072e-18
TOP1	-0.327298	6.90418e-18
ZNF24	-0.32743	7.43438e-18
BMT2	-0.330382	8.406e-18
TTLL7	-0.330944	1.00236e-17
NUP153	-0.33153	1.87181e-17
KITLG	-0.331555	2.24037e-17
LHFPL6	-0.331684	2.24192e-17
AP1S2	-0.332503	2.7106e-17
RFX2	-0.334812	3.62492e-17
ALDH2	-0.334832	3.93892e-17
HIF3A	-0.337129	3.93944e-17
PPP6R3	-0.339528	3.97533e-17
MAPT	-0.339717	5.04551e-17
CNKSR2	-0.340034	5.53053e-17
CPNE8	-0.340061	6.32737e-17
ARHGEF10L	-0.342565	7.15979e-17
PCNX2	-0.342802	7.37212e-17
PKIA	-0.343887	7.96527e-17
FRMD6-AS2	-0.344633	8.02713e-17
OAT	-0.345078	8.8218e-17
OGA	-0.345276	1.03741e-16
CCND2	-0.348026	1.0613e-16
TENT4B	-0.348026	1.06255e-16
ARID5A	-0.349197	1.19671e-16
MARK1	-0.350073	1.91523e-16
WLS	-0.350907	1.96753e-16
DDIT4	-0.35101	2.09103e-16
LAMA2	-0.351501	3.22122e-16
CLDN12	-0.352266	4.91065e-16
UBE2H	-0.352534	5.86476e-16
LINC00461	-0.353114	8.84704e-16
HNRNPF	-0.353249	9.45319e-16
SDK1	-0.353949	1.8667e-15
RPGR	-0.354234	1.94237e-15
IQCM	-0.35426	2.00991e-15
MT1M	-0.354802	2.35829e-15
CTNNA3	-0.356001	2.51439e-15
PLOD2	-0.356466	2.84142e-15
CIT	-0.356978	3.42908e-15
SH3RF3	-0.357051	3.58009e-15
IGF1R	-0.35837	6.3937e-15
GRIA1	-0.358543	7.18265e-15
EMP1	-0.358676	7.43723e-15
SIPA1L3	-0.359324	7.45981e-15
HGF	-0.359425	7.92512e-15
THUMPD3-AS1	-0.360097	1.82812e-14
MX1	-0.361583	2.30846e-14
SDC2	-0.361813	2.32143e-14
FAS	-0.363154	2.64093e-14
MBP	-0.363894	2.78895e-14
ECE1	-0.364342	2.93823e-14
TSC22D2	-0.364825	3.24431e-14
NEDD4	-0.364932	3.90697e-14
NOS1AP	-0.365073	3.93357e-14
SLC47A2	-0.365479	7.76004e-14
CWF19L2	-0.36652	8.76651e-14
ZFP36L2	-0.366752	1.18495e-13
SIK2	-0.366961	1.6968e-13
TULP4	-0.367471	1.85485e-13
SPART	-0.370788	1.94143e-13
ETNK1	-0.371241	2.12559e-13
CADPS2	-0.371509	2.2572e-13
MSN	-0.371709	2.53196e-13
UBQLN1	-0.371875	2.82869e-13
DOCK10	-0.371938	3.72661e-13
PDE1C	-0.373172	4.18991e-13
KCNT2	-0.3733	4.27969e-13
NQO1	-0.374003	4.66668e-13
LINC00499	-0.376478	5.36674e-13
MAPK1IP1L	-0.37678	6.5413e-13
AKAP10	-0.377046	6.63676e-13
FRY	-0.377214	6.6995e-13
FRYL	-0.380308	6.85843e-13
NEK6	-0.380414	7.92742e-13
AC016766.1	-0.380538	8.35548e-13
C10orf90	-0.380726	8.82213e-13
SPARC	-0.381939	1.09386e-12
ARMC3	-0.382338	1.13716e-12
LINC00877	-0.385016	1.20927e-12
LRP4	-0.385104	1.35569e-12
ADGRL3	-0.385816	1.94398e-12
FAM49A	-0.386245	2.07278e-12
PRNP	-0.387963	2.12932e-12
RANBP2	-0.390939	2.70464e-12
ATP6V0A1	-0.391152	2.94712e-12
MYOF	-0.391254	3.74404e-12
PRAG1	-0.392301	5.09859e-12
C6orf118	-0.392844	5.15976e-12
MOB1B	-0.393803	6.08989e-12
RAPGEF1	-0.393843	6.27257e-12
HRH1	-0.395044	6.77814e-12
TRA2B	-0.395495	7.9354e-12
OLMALINC	-0.396392	8.2886e-12
EIF1	-0.397704	9.17703e-12
PVT1	-0.397887	9.88496e-12
SPOCK3	-0.398193	1.04297e-11
IL1RAPL1	-0.400048	1.32762e-11
LHX2	-0.401658	1.41569e-11
C1orf198	-0.401664	1.43104e-11
C9orf72	-0.402062	1.44937e-11
DGKD	-0.402188	1.59007e-11
RBPMS	-0.40223	1.59129e-11
DYRK3	-0.403488	1.8408e-11
TANC1	-0.403552	2.15165e-11
SLC24A2	-0.404445	2.17547e-11
GNG12	-0.404535	2.26743e-11
PRMT3	-0.404576	2.33073e-11
SERHL2	-0.404866	2.5886e-11
SH3GL2	-0.405235	2.81438e-11
TSHZ3	-0.405673	3.94972e-11
ZBTB16	-0.40592	4.36896e-11
YBX3	-0.406976	4.87775e-11
FAM13A	-0.408124	5.3759e-11
KHDRBS1	-0.40829	6.99287e-11
UNC5C	-0.409571	1.0316e-10
PRDX1	-0.409995	1.03308e-10
TCTN1	-0.413221	1.16955e-10
MAOB	-0.413425	1.26017e-10
LYST	-0.414634	1.35278e-10
SVIL	-0.41523	1.41555e-10
HERC4	-0.416978	1.43819e-10
SMC5-AS1	-0.417031	1.43843e-10
GRM3	-0.417186	1.55299e-10
PHGDH	-0.417195	1.78183e-10
INPP5A	-0.417574	1.85293e-10
DNAH9	-0.418013	2.41476e-10
RYK	-0.418828	2.47703e-10
PAX6	-0.418878	2.52889e-10
ATP8A1	-0.42098	2.76125e-10
CFAP47	-0.421495	2.79773e-10
ME1	-0.421607	3.50622e-10
MMD2	-0.423765	3.54837e-10
SELENOW	-0.424127	3.69492e-10
SLC25A18	-0.424199	4.44154e-10
NAA50	-0.425112	4.75471e-10
EFCAB7	-0.428293	4.91374e-10
DYRK1A	-0.428343	6.00981e-10
GOLIM4	-0.430949	6.23871e-10
ST18	-0.43159	7.39796e-10
MAST4	-0.431752	8.0112e-10
UBR2	-0.43394	8.38712e-10
KLHL21	-0.435567	8.54597e-10
TSEN15	-0.4369	9.96411e-10
RNF216	-0.437834	1.14381e-09
AGBL4	-0.438204	1.26837e-09
NRP2	-0.441919	1.43081e-09
CFAP100	-0.442832	2.29001e-09
RGS16	-0.443401	2.8536e-09
OGT	-0.443868	3.01071e-09
SLC25A33	-0.444506	3.53194e-09
STOM	-0.444895	4.2833e-09
PPP1CB	-0.445013	4.48873e-09
LINC00511	-0.44632	5.68699e-09
DSEL	-0.447099	5.97784e-09
NFATC2	-0.447347	8.23792e-09
PLCL1	-0.447828	8.27328e-09
ARHGEF3	-0.450205	1.0278e-08
KIF1A	-0.455452	1.28353e-08
SLC38A1	-0.459778	1.39189e-08
SPATS2L	-0.461766	1.46778e-08
GYS1	-0.465471	2.35463e-08
NOVA1	-0.466025	2.5285e-08
SHROOM3	-0.46789	2.56049e-08
RNF169	-0.469066	2.94228e-08
EYA4	-0.47505	3.21467e-08
MIDN	-0.476978	3.38893e-08
HPCAL1	-0.477664	4.13253e-08
ELMO1	-0.480016	4.63512e-08
TXNRD1	-0.480311	5.21135e-08
SNTB1	-0.481343	5.34895e-08
BCL6	-0.483486	5.41424e-08
PDS5B	-0.485455	6.81199e-08
CDC14A	-0.489444	8.05865e-08
BAMBI	-0.49268	1.14011e-07
DENND5B	-0.492714	1.28134e-07
ACTB	-0.498437	1.30758e-07
P3H2	-0.498698	1.50789e-07
DOK5	-0.500371	1.5755e-07
GLI2	-0.503873	1.68558e-07
LIN7A	-0.510579	1.94062e-07
COPA	-0.51095	2.08415e-07
AP2A2	-0.523926	2.13976e-07
CTNNB1	-0.529425	2.39963e-07
NR1D2	-0.530908	2.5775e-07
AKAP12	-0.531353	3.71337e-07
CFAP54	-0.536466	4.32938e-07
FOXP2	-0.536563	6.13393e-07
TTTY14	-0.539722	9.34076e-07
YOD1	-0.545714	1.03744e-06
KTN1	-0.551576	1.34059e-06
TPST1	-0.551674	1.47595e-06
HIVEP2	-0.554828	1.8118e-06
NLGN1	-0.558528	2.90693e-06
ELMSAN1	-0.558814	3.26453e-06
BMPR1B	-0.56047	3.2805e-06
EXPH5	-0.56359	6.8827e-06
CADM1	-0.568203	9.57251e-06
CALM1	-0.577501	1.10368e-05
UST	-0.591621	1.24979e-05
TLE4	-0.592152	1.40649e-05
NPAS2	-0.595661	1.57698e-05
CLIC4	-0.597398	2.36345e-05
EFNA5	-0.600386	2.41274e-05
SEM1	-0.604926	2.50303e-05
SETBP1	-0.607227	2.93432e-05
IFFO2	-0.611803	4.53921e-05
DNAH11	-0.614573	9.80032e-05
NUDT4	-0.619028	9.96521e-05
MEGF9	-0.639476	0.000107165
BACH2	-0.649335	0.000181726
DCDC2	-0.658944	0.000187795
AL355974.2	-0.675022	0.000228157
VEGFA	-0.688676	0.000280137
VCL	-0.706395	0.000281211
LATS2	-0.718049	0.000314683
F3	-0.71964	0.0003269
CST3	-0.738088	0.000334365
SPAG17	-0.797006	0.000391422
HOPX	-0.798737	0.000602983
SERF2	-0.842446	0.000603344
DPF3	-0.97327	0.000828732
TMEM123	-1.04847	0.000845092
PIR	-1.14055	0.00101229

## Sheet: OPC DAPI VaDadj vs NC
Gene	avg_log2FC	Adjusted_p_value
HSPH1	1.73302	6.58507e-72
DNAJB1	1.50739	9.05385e-69
HSPA1A	1.22956	6.00016e-61
HSPB1	1.2155	2.42725e-57
MT-ND3	1.20581	1.34086e-56
PLCG2	1.14304	1.1241e-51
HSPA1B	1.11905	6.46096e-51
CHORDC1	1.07355	1.43937e-46
KCNMB2-AS1	1.05872	8.21059e-44
PTGES3	0.981926	2.09332e-43
MT-ND4	0.945881	1.1381e-39
CERS6	0.930228	8.77196e-39
HUNK	0.928083	8.868e-38
SCD5	0.815567	8.49403e-36
FOXN2	0.808559	1.61477e-33
LINC00639	0.792025	2.15624e-33
SORBS1	0.770679	2.08275e-32
HSPD1	0.768703	1.74704e-31
MAP2	0.756397	4.65883e-31
HSP90AB1	0.744708	1.28686e-30
HSPE1-MOB4	0.735615	2.34939e-30
NLGN4Y	0.731863	7.96838e-29
HSPA4L	0.686256	1.5121e-28
HSPA6	0.671727	1.57227e-28
Z94057.1	0.661882	1.68831e-28
TPT1	0.657402	8.35623e-28
HSP90AA1	0.652854	8.86425e-28
HIP1	0.634954	1.16952e-27
XIST	0.634858	1.19812e-27
SORCS1	0.631122	1.46309e-27
UTY	0.613279	2.89245e-27
MAPT	0.611893	9.16928e-27
EPN2	0.608127	8.18471e-26
SERPINH1	0.607992	3.00349e-25
WSB1	0.606922	7.07581e-25
2021-03-01	0.605846	7.87769e-25
RPL32	0.584096	1.57601e-24
SPATA6	0.578889	1.68437e-24
FXR1	0.577964	2.10123e-24
RPL37A	0.577826	6.14098e-24
VCAN-AS1	0.575701	7.64735e-24
SLC22A15	0.5697	1.39014e-23
STIP1	0.567771	5.62585e-23
UBE2B	0.557584	1.04593e-22
NCOR2	0.554854	1.3285e-22
AC010127.1	0.534166	1.49169e-22
CAMK2D	0.533612	6.2004e-22
ZNF462	0.532686	7.69559e-22
SPRY4	0.524015	1.15721e-21
CACYBP	0.522355	1.25539e-21
MEIS2	0.50848	1.61324e-21
CTNNA3	0.499501	4.39266e-21
AC090502.1	0.498436	1.12444e-20
RPL38	0.495941	1.33166e-20
GNAS	0.494352	1.40145e-20
C12orf76	0.486588	2.47508e-20
C1orf61	0.485417	2.88057e-20
OSBPL3	0.484671	3.99502e-20
PDZD2	0.48283	4.69265e-20
KANSL1	0.476293	5.80485e-20
LINC00320	0.474118	7.7692e-20
MIR646HG	0.462516	1.10507e-19
UBB	0.46031	1.37679e-19
RPLP1	0.458532	1.50072e-19
XPO1	0.458121	2.80353e-19
C3orf70	0.457887	4.39452e-19
FTX	0.454767	4.56749e-19
MAP2K4	0.453163	5.00229e-19
B2M	0.448684	1.03784e-18
HNRNPU	0.448113	1.70948e-18
MAP3K1	0.447146	2.51503e-18
ATP2C1	0.445072	3.20339e-18
TTTY14	0.444775	4.97287e-18
PHLPP1	0.442544	5.88161e-18
RPS15	0.439401	5.93362e-18
ST13	0.438472	7.84272e-18
NPTX1	0.434897	1.05363e-17
ZNF609	0.434152	1.11055e-17
AMZ1	0.431782	1.11199e-17
KCNQ2	0.426666	1.47446e-17
BAG3	0.426365	1.73705e-17
AC105402.3	0.422493	1.90841e-17
MUC20-OT1	0.4211	3.68777e-17
CAP2	0.420954	5.02561e-17
HERC6	0.418857	5.88522e-17
PKP4	0.418496	5.92774e-17
USP54	0.416298	6.0825e-17
MT-ATP6	0.415862	1.33032e-16
ZNF708	0.405876	1.58238e-16
MOBP	0.405431	2.48663e-16
NEU4	0.401788	2.82966e-16
PARD6G-AS1	0.401601	3.51769e-16
LURAP1L-AS1	0.400699	3.78785e-16
UCHL1	0.398227	5.10475e-16
PCDH9-AS2	0.397378	5.61079e-16
PLEKHG4B	0.39286	6.08726e-16
TMEM132C	0.392659	7.30005e-16
OSBPL1A	0.390329	8.14607e-16
FKBP4	0.389767	1.1594e-15
CUEDC1	0.388732	1.50577e-15
MTSS1	0.388673	1.72744e-15
UBC	0.388587	4.16508e-15
CIT	0.388291	4.89026e-15
SUMF1	0.386937	6.08963e-15
KIF13A	0.386666	6.95502e-15
OOEP	0.38504	9.82092e-15
TECPR2	0.382959	1.35952e-14
MT-CO3	0.381107	1.38702e-14
RAB39A	0.380839	1.473e-14
ABHD17B	0.379735	1.82709e-14
PHACTR4	0.376676	1.85705e-14
NAALADL2	0.372794	1.95242e-14
LINC01630	0.371845	2.0637e-14
NDE1	0.371561	2.23674e-14
KCNQ1OT1	0.370128	2.25685e-14
RPL13	0.369375	2.98827e-14
PLPP4	0.365569	4.97513e-14
PLPPR5	0.36429	5.06111e-14
TPD52	0.359976	6.23657e-14
EVA1C	0.358001	6.31721e-14
CPM	0.356163	8.77419e-14
SFPQ	0.353993	9.7517e-14
RPS23	0.350502	1.00324e-13
MT-ND4L	0.350083	1.04839e-13
ADAMTS6	0.349646	1.06307e-13
MAPT-AS1	0.348635	1.13337e-13
NRG3	0.34579	1.1491e-13
SESN3	0.345662	2.21784e-13
LPAR1	0.344213	2.29247e-13
AHSA1	0.343086	2.30976e-13
HIBCH	0.338594	2.40741e-13
DEPTOR	0.337011	3.02316e-13
MROH9	0.332945	4.06716e-13
AC004158.1	0.330811	4.2271e-13
RPL18	0.329362	5.31263e-13
JARID2	0.328986	6.33365e-13
XYLT1	0.327479	7.15099e-13
AL353784.1	0.327021	7.4729e-13
GRAMD1B	0.324243	8.83994e-13
LINC01572	0.323795	9.67746e-13
ARID5B	0.323629	1.02985e-12
MT-CO2	0.32163	1.06111e-12
RPL30	0.321622	1.16999e-12
LANCL1	0.317834	1.33645e-12
AC012593.1	0.316541	1.39575e-12
DIS3L2	0.31383	1.43983e-12
CERCAM	0.311641	1.6884e-12
EEF1A1	0.307256	1.68862e-12
SPRY4-AS1	0.304951	2.2871e-12
PDE4DIP	0.304311	2.60037e-12
CYFIP2	0.304254	2.70301e-12
AQP4-AS1	0.303674	3.00739e-12
PARD3B	0.300811	3.27841e-12
MYO7A	0.299953	4.00914e-12
CRISPLD2	0.298472	5.43904e-12
VEGFA	0.296467	6.42327e-12
ELMO1	0.296006	7.23635e-12
GATAD2B	0.295833	7.69665e-12
FOXO3	0.293885	8.48157e-12
SOGA1	0.292691	8.55821e-12
FRMD4B	0.292585	1.08815e-11
DNAJB6	0.2915	1.17378e-11
RPS8	0.289959	1.38984e-11
LINC00609	0.288473	1.44747e-11
RPS13	0.284155	1.89735e-11
ENTPD1-AS1	0.283949	1.89842e-11
RPL29	0.28287	2.46544e-11
TRAPPC9	0.282581	2.57086e-11
UBR2	0.282321	2.72423e-11
SULF2	0.282304	3.25466e-11
MRPS6	0.279816	3.31697e-11
MTCH1	0.279654	4.17553e-11
RPL3	0.27931	4.30855e-11
LINC02283	0.277506	4.32209e-11
IFI6	0.277411	4.63582e-11
SNX22	0.275172	5.33144e-11
PSEN1	0.275094	6.30668e-11
ACTB	0.27468	6.39132e-11
COL4A5	0.272927	6.54994e-11
MIR9-3HG	0.272818	7.13427e-11
HLA-A	0.27244	7.79665e-11
ARHGAP24	0.271995	8.28438e-11
PAPOLA	0.271928	8.45606e-11
SCN1A	0.271258	8.56041e-11
CPEB4	0.271206	8.70109e-11
HNRNPA2B1	0.270487	9.86548e-11
AC015923.1	0.269347	1.15523e-10
MT3	0.269305	1.21332e-10
IPO9-AS1	0.269009	1.4601e-10
AC110285.1	0.268717	1.59638e-10
HSPA4	0.267435	1.90568e-10
GALNT10	0.267418	1.93874e-10
DPP10	0.267068	2.02036e-10
RPL36	0.266948	2.32128e-10
KCNJ3	0.266693	2.53372e-10
RFX3-AS1	0.265719	2.74496e-10
GPR89B	0.265416	3.03235e-10
RPS18	0.263729	3.69317e-10
NLK	0.263721	3.89378e-10
ZNF518A	0.263604	5.24075e-10
ATP2B4	0.262475	5.52101e-10
SLC4A10	0.261788	6.2045e-10
FAU	0.261298	6.86179e-10
ATP1A2	0.258771	7.09814e-10
MX1	0.25723	7.10426e-10
RDH10	0.256516	7.55128e-10
ZNF652	0.256114	9.0021e-10
SOS1	0.255988	1.02441e-09
TVP23A	0.254735	1.15739e-09
KIZ	0.253564	1.21094e-09
MEIS1	0.253035	1.21365e-09
HMGB1	0.252872	1.29979e-09
RPL34	0.25038	1.39396e-09
ABHD3	0.2503	1.50255e-09
DNAJA1	0.250148	1.52309e-09
COX7C	0.250124	1.5933e-09
DAAM2	-0.251297	1.62069e-09
PLOD3	-0.251594	1.66214e-09
FOXO1	-0.251629	2.09131e-09
TCP1	-0.252193	2.09444e-09
LRP4	-0.253055	2.18239e-09
PGAP1	-0.253268	2.64679e-09
RPL35A	-0.253285	3.20191e-09
SLC6A1	-0.254482	3.22293e-09
SHTN1	-0.254492	4.17931e-09
ZNF431	-0.254639	4.57287e-09
AC108866.1	-0.254994	4.99636e-09
KIAA1211L	-0.255661	5.21554e-09
STEAP1B	-0.257102	9.07071e-09
OTUD7A	-0.257976	9.11304e-09
THADA	-0.258396	9.41581e-09
DPH6	-0.258522	9.55666e-09
LPGAT1	-0.258795	9.78735e-09
RPS19	-0.259817	9.78813e-09
PTPRE	-0.260484	9.89832e-09
GAP43	-0.26105	1.12661e-08
PLCL1	-0.261637	1.39232e-08
WNK3	-0.262963	1.85881e-08
LINC01748	-0.263197	1.94433e-08
ST3GAL6-AS1	-0.264156	2.14575e-08
PROM1	-0.264959	2.44482e-08
NACA	-0.264967	2.62601e-08
DNAJB2	-0.265487	2.73748e-08
FAM66D	-0.266971	2.83293e-08
ENOX2	-0.267243	2.89882e-08
MT-CYB	-0.26736	3.07276e-08
ABI1	-0.267812	3.69632e-08
TTLL7	-0.268172	3.74571e-08
DGKB	-0.269541	4.0128e-08
LMO2	-0.269964	4.03956e-08
CALM3	-0.270633	4.13881e-08
TMEM144	-0.270694	4.46106e-08
CREM	-0.270729	4.48743e-08
CACNG5	-0.270795	5.33472e-08
LINC01184	-0.270797	5.60822e-08
KLHL4	-0.271497	7.21589e-08
SCAF8	-0.271905	1.05895e-07
CLK1	-0.273402	1.06201e-07
RPLP2	-0.274318	1.12402e-07
CNTNAP4	-0.274893	1.15408e-07
PCMTD2	-0.275027	1.21285e-07
MKNK2	-0.275543	1.28139e-07
ENPP2	-0.276465	1.29802e-07
SLC44A1	-0.276713	1.43442e-07
AC104596.1	-0.276979	1.90551e-07
MEG8	-0.276986	1.94384e-07
RAD51B	-0.277356	1.95363e-07
BMT2	-0.277434	2.16219e-07
PARP14	-0.277497	2.19901e-07
MT-ND2	-0.27758	2.50113e-07
AC004949.1	-0.277762	2.80881e-07
SLCO1A2	-0.277805	2.83566e-07
NDFIP1	-0.278097	3.23596e-07
KIAA1328	-0.278109	3.43484e-07
SLC39A11	-0.278881	3.61735e-07
RPL8	-0.279242	4.13357e-07
RPL6	-0.28037	5.03362e-07
GAPDH	-0.280426	5.31452e-07
DNAJA4	-0.283346	5.36821e-07
LINC00632	-0.2834	5.60129e-07
CACNA1D	-0.285264	5.73749e-07
MATN2	-0.285574	6.26002e-07
AL354809.1	-0.285661	8.86298e-07
HLA-B	-0.28645	1.01579e-06
AC026316.5	-0.292029	1.06827e-06
RHOBTB3	-0.294108	1.16942e-06
SUGT1	-0.29858	1.23823e-06
NMNAT3	-0.299928	1.32234e-06
ST18	-0.301224	1.3664e-06
RPS24	-0.301561	1.40448e-06
CAMK2G	-0.302141	1.75213e-06
ELMOD1	-0.303001	1.85567e-06
RPL7A	-0.303838	2.06721e-06
SLC2A13	-0.304697	2.23888e-06
TNC	-0.305091	2.30387e-06
TMEM163	-0.305941	2.35855e-06
ADCY8	-0.306346	2.37053e-06
KIF26B	-0.308181	2.47211e-06
ZFYVE28	-0.308513	2.56073e-06
ST3GAL6	-0.308583	2.5862e-06
MIB1	-0.311771	2.62876e-06
ADAM23	-0.312701	2.66883e-06
RPS14	-0.312833	3.01316e-06
RPL37	-0.313179	3.08215e-06
MVB12B	-0.313248	3.12782e-06
ADIPOR2	-0.316336	3.30822e-06
UBA52	-0.316462	3.93239e-06
PLEKHA7	-0.317276	3.93431e-06
ARHGEF26	-0.318325	4.01365e-06
FRYL	-0.318703	4.31059e-06
RPS3	-0.31991	4.52075e-06
KLRD1	-0.322904	4.81877e-06
TANC1	-0.324852	5.64609e-06
MID1	-0.325831	7.9141e-06
CCT4	-0.326481	9.46946e-06
SCN2A	-0.329531	9.79403e-06
KALRN	-0.332343	1.03125e-05
RNF220	-0.337189	1.05232e-05
FOS	-0.34139	1.08637e-05
GPBP1	-0.342197	1.10645e-05
ZNF536	-0.346467	1.10845e-05
PLOD1	-0.349287	1.1768e-05
KAT2A	-0.350932	1.29089e-05
LINC01608	-0.351664	1.411e-05
RPL23A	-0.352068	1.46089e-05
RPL19	-0.352399	1.47696e-05
UQCRB	-0.357801	1.51574e-05
MAGI3	-0.35842	1.62834e-05
RPS9	-0.358608	1.66302e-05
ANKMY2	-0.365418	2.55032e-05
IL17RB	-0.365884	2.6411e-05
DAPK1	-0.366235	2.69624e-05
SEL1L3	-0.366921	3.14518e-05
RPS16	-0.371271	3.54555e-05
RPL35	-0.372115	3.89406e-05
RPL7	-0.372511	4.18621e-05
SGIP1	-0.373302	4.84574e-05
CCDC59	-0.373678	5.25792e-05
SLC24A2	-0.373835	6.84194e-05
AFAP1L2	-0.374729	9.21354e-05
GRIN2A	-0.378399	9.24644e-05
NOP58	-0.378954	0.000114614
MXI1	-0.38416	0.00013487
CCT3	-0.388255	0.000195807
PRKD1	-0.39446	0.00019765
CDH19	-0.396676	0.000215813
SLC38A2	-0.398846	0.000219781
CNTNAP5	-0.398922	0.000286347
HSPA9	-0.402056	0.000294433
DPYD	-0.407012	0.000323769
JUN	-0.412323	0.00035986
BCAN	-0.415811	0.000376323
CMYA5	-0.415959	0.000452184
RPS29	-0.423624	0.000474441
SMARCA2	-0.430832	0.00050763
APOO	-0.432522	0.000576774
TRIO	-0.43451	0.000578657
PMP2	-0.436494	0.000643471
RPL28	-0.448306	0.000754805
SHISA9	-0.455565	0.000814047
GLUL	-0.465331	0.000816691
SNX3	-0.467023	0.000868966
EIF1	-0.468154	0.000885785
DLGAP2	-0.469257	0.000986695
SLC8A3	-0.495562	0.00106089
DYNLL1	-0.510312	0.00123682
CPNE8	-0.5168	0.0012782
RAPGEF4	-0.558503	0.00134423
RFX4	-0.558738	0.00150049
MBP	-0.621525	0.00151622
MT-ND1	-0.628449	0.00160981
PLEKHA5	-0.780603	0.00166084
PEA15	-0.808551	0.00197016

## Sheet: Neu DAPI VaDadj vs NC
Gene	avg_log2FC	Adjusted_p_value
CERCAM	1.68963	7.5413e-08
PLP1	-0.694287	6.11742e-07
SGK3	-0.741328	4.6961e-06
AC026316.5	-0.792624	9.43734e-06
CTNNA3	-0.828943	9.58941e-06
ENPP2	-0.830141	1.26771e-05
MOBP	-0.86055	1.26771e-05
USP9Y	-0.920914	1.26771e-05
TF	-0.965613	1.946e-05
RNF220	-1.00144	0.000124595
SLC39A11	-1.00516	0.00014973
USP54	-1.01626	0.00014973
TTTY14	-1.10086	0.00014973
NLGN4Y	-1.10947	0.00014973
POLR2F	-1.16059	0.000187792
PXK	-1.23776	0.000463144
XIST	-1.27516	0.000608459
ST18	-1.29496	0.00153538
COL4A5	-1.30964	0.00166887
SYNJ2	-1.38788	0.00166887
C10orf90	-1.44628	0.00166887
DAAM2	-1.51069	0.00166887
PLEKHH1	-1.51965	0.00166887
TMEM144	-1.91429	0.00166887
MVB12B	-2.27708	0.00166887

## Sheet: Mur DAPI VaDadj vs NC
Gene	avg_log2FC	Adjusted_p_value
HSPD1	2.88596	7.39814e-13
FTX	2.61662	6.51686e-09
HSPH1	2.57403	7.14901e-09
PTGES3	2.4351	7.67663e-09
FKBP4	2.26005	2.61607e-08
CHORDC1	2.18182	3.87194e-08
ZNF331	2.11778	3.54259e-07
USP36	2.052	4.41518e-07
SLC7A5	1.95382	5.64409e-07
ELOVL5	1.95021	5.95408e-07
DNAJB1	1.87169	1.4901e-06
CD83	1.86971	1.65091e-06
ADAM9	1.83679	7.82181e-06
MGAT1	1.77849	1.07655e-05
PGK1	1.70012	1.50256e-05
TRA2B	1.65241	1.85803e-05
ATP13A3	1.60688	2.4083e-05
REL	1.54771	2.45557e-05
FMNL2	1.54391	2.86418e-05
BAG3	1.49172	2.94262e-05
HIF1A	1.45442	3.36063e-05
RGS1	1.44911	3.48144e-05
P4HA1	1.44527	3.59573e-05
TAGAP	1.40744	3.60887e-05
ATP6V0A1	1.39516	4.12587e-05
DNAJA4	1.39396	4.91664e-05
GNA13	1.35525	6.19321e-05
HSPA9	1.34949	6.50426e-05
HSPA6	1.3395	7.0969e-05
RANBP2	1.33821	7.7086e-05
LRP4	1.3165	8.79989e-05
RIPK2	1.31327	9.75929e-05
BCAS2	1.30853	0.000122801
PDK3	1.29119	0.000126137
NAMPT	1.24715	0.000128174
DNAJB6	1.24418	0.000166752
HSPA4L	1.2139	0.000192255
UBC	1.2068	0.000196032
MFSD1	1.17803	0.00022542
PAPOLG	1.14534	0.000233013
CLK1	1.1348	0.000239315
MUC20-OT1	1.12813	0.000284274
VEGFA	1.12689	0.000292434
UBE2B	1.12156	0.0002967
PADI2	1.09794	0.000309695
FKBP5	1.09491	0.000342962
RNMT	1.09402	0.00036125
SNX8	1.06294	0.000404157
STIP1	1.0352	0.000503266
TTYH3	1.03137	0.00050637
PLAUR	1.02991	0.000559289
HIF1A-AS2	0.993481	0.000580497
PPP1CB	0.985383	0.000613341
HERPUD1	0.968464	0.000718958
GPBP1	0.966034	0.000776604
ZCCHC24	0.921383	0.000779473
IER5	0.865746	0.000804357
PARD3B	-0.732262	0.000890613
IRAK2	-0.846161	0.00113684
SNAP23	-0.933632	0.00113857
AC084871.2	-0.942814	0.00186202
CTNNB1	-1.1112	0.00188708

[truncated: 12 more sheets: Mic DAPI+ERG VaD vs NC, Oligo DAPI+ERG VaD vs NC, Neu DAPI+ERG VaD vs NC, Macro DAPI+ERG VaD vs NC, Astro DAPI+ERG VaD vs NC, Endo DAPI+ERG VaD vs NC, Mic DAPI+ERG VaDadj vs NC, Oligo DAPI+ERG VaDadj vs NC, Neu DAPI+ERG VaDadj vs NC, Macro DAPI+ERG VaDadj vs NC, Astro DAPI+ERG VaDadj vs NC, Endo DAPI+ERG VaDadj vs NC]
