# Supplementary material for: Single‐nucleus transcriptome analysis reveals disease‐ and regeneration‐associated endothelial cells in white matter vascular dementia
Source: J Cell Mol Med. 2022 May 11;26(11):3183–95. doi: 10.1111/jcmm.17315 (PMC9170821; doi:10.1111/jcmm.17315)
Supplement: Supplementary file 9 — Tab S8 [file JCMM-26-3183-s005.xlsx]

## Sheet: RRHO_table
	Supplementary Table 8. Rank-Rank Hypergeometric Overlap Analysis of Microglial Genes to Published Microglial Data Sets
	Study	MG_subcluster	Mitroi MG subluster	rho	Max -log10P	FWER
1	Simmons	HS1	m1	0.0138	2.978	0.133
2		HS2		0.197	3.601	0.039
3		ACT		0.034	3.125	0.093
4		WAM		-0.119	1.446	0.874
5		HS1	m2	0.0175	5.111	<0.001
6		HS2		-0.0908	2.424	0.348
7		ACT		-0.233	2.033	0.569
8		WAM		0.0396	2.033	0.559
9		HS1	m3	-0.577	1.819	0.571
10		HS2		-0.361	2.381	0.231
11		ACT		0.572	9.891	<0.001
12		WAM		0.404	7.663	<0.001
13	Frigerio	HS1	m1	0.191	3.308	0.092
14		HS2		0.0687	3.047	0.116
15		ACT		-0.161	2.319	0.371
16		WAM		0.173	2.975	0.148
17		DAM1		-0.0848	1.576	0.807
18		DAM2		-0.122	1.612	0.81
19		HS1	m2	-0.0451	4.299	<0.001
20		HS2		0.0541	2.791	0.204
21		ACT		0.113	2.617	0.265
22		WAM		-0.0852	2.7	0.237
23		DAM1		-0.0566	2.671	0.24
24		DAM2		-0.0224	2.033	0.569
25		HS1	m3	-0.511	1.819	0.558
26		HS2		-0.419	2.381	0.218
27		ACT		0.0687	3.122	0.049
28		WAM		-0.192	1.819	0.552
29		DAM1		0.409	6.477	<0.001
30		DAM2		0.435	9.934	<0.001
		Legend: Rank-Rank Hypergeometric Overlap tests with Simon's MG subcluster (ref) and Frigerio's MG subclusters (AP/PS-ApoeKO, ref). Microglia subclusters in the reference datasets contain homeostatic (HS), activated (ACT), white matter associated (WAM) and disease-associated micriogria (DAM). Expressed genes present in the two comparing datasets were sorted by logFC and Spearman's rank correlation…
