# Supplementary material for: Single‐nucleus transcriptome analysis reveals disease‐ and regeneration‐associated endothelial cells in white matter vascular dementia
Source: J Cell Mol Med. 2022 May 11;26(11):3183–95. doi: 10.1111/jcmm.17315 (PMC9170821; doi:10.1111/jcmm.17315)
Supplement: Supplementary file 10 — Tab S9 [file JCMM-26-3183-s004.xlsx]

## Sheet: DEG_e1
Supplementary Table 9. List of differentially expressed genes of endothelial cell subclusters (e1-e3). Related to figure 4.
Gene	avg_log2FC	p_val_adj
VWF	2.28549	7.309e-100
ATP10A	2.02536	3.84705e-81
IL4R	1.57555	5.63319e-64
ELOVL7	1.32751	1.04793e-59
PECAM1	1.3946	2.32178e-58
THSD4	1.62479	3.45435e-51
ANO2	1.4185	2.10681e-50
RBMS3	1.53243	1.34152e-49
SPARCL1	1.39987	1.31027e-48
ZBTB16	1.54729	1.74615e-48
MYRIP	1.35576	8.46824e-47
SLC2A1	1.32906	3.75733e-46
ESYT2	1.27347	1.75896e-45
AFF3	2.66689	1.25367e-44
SLC7A5	1.48217	4.17368e-43
THSD7A	1.4886	1.14992e-42
CLDN5	1.12863	1.74101e-40
TACC1	1.14929	3.05099e-39
SORT1	1.3299	1.4253e-38
FLI1	1.00794	3.00113e-38
ARHGAP29	1.21504	5.80081e-38
SLC26A2	1.29271	7.2636e-38
ABCG2	1.30469	8.44523e-38
EPB41L4A	1.10879	5.79434e-37
CCNY	1.01337	7.74916e-37
RPS6KA2	1.09072	1.07909e-36
MKL2	1.00114	2.12294e-36
MECOM	0.984078	7.11176e-35
SORBS2	1.33791	1.37806e-34
NOSTRIN	1.04972	1.8589e-34
FLT1	1.19967	2.20516e-33
LDB2	1.45103	3.93509e-32
HIPK3	1.11024	5.03424e-32
EGFL7	0.976356	5.96609e-32
SEC14L1	1.00778	3.07941e-31
SHE	0.858286	3.85747e-31
ID1	1.18948	4.38946e-31
TFRC	1.45228	5.6702e-31
CFH	1.24413	1.42019e-30
WWTR1	1.34281	1.90461e-30
ADIPOR2	1.01605	2.90134e-30
ENG	1.06761	7.08225e-30
ICA1	0.943462	1.31516e-29
JCAD	1.03162	4.20084e-29
RAMP3	1.15324	9.29643e-29
SULF2	0.969631	1.547e-28
DEPP1	1.10002	2.15201e-28
ST6GALNAC3	0.807548	4.66418e-28
LINC02147	1.93025	1.93518e-27
MT1X	1.14997	2.31001e-27
TJP1	0.851794	3.80982e-27
SMAD7	1.05724	9.67576e-27
GRAPL	0.924469	1.56147e-25
FGD5	0.794876	2.17288e-25
TNS1	1.10397	7.65462e-25
NFIB	0.782674	1.18961e-24
PAPSS2	1.17378	1.29117e-24
BMPR2	0.881978	1.71715e-24
OSMR	0.839952	2.12926e-24
GALNT15	1.0674	2.6515e-24
NCOA1	0.729489	2.95544e-24
TGM2	0.967417	3.24517e-24
HIF3A	0.876654	4.30392e-24
RNF144B	1.21966	4.77553e-24
SLCO4A1	0.991276	6.25766e-24
ZKSCAN1	0.775829	1.56325e-23
FKBP5	0.796357	2.78314e-23
PDLIM1	1.0245	2.8296e-23
CD99	0.990611	3.45321e-23
CP	1.17698	4.93902e-23
BSG	1.28556	6.1035e-23
PRKCH	0.699138	6.67309e-23
ADD1	0.96062	4.00127e-22
TPD52L1	0.89401	5.72731e-22
FOXP1	0.674016	6.5527e-22
MYO9A	0.877432	7.75733e-22
LEF1	0.928918	1.27018e-21
LAMA3	1.00016	1.31951e-21
CNOT8	0.771822	1.32868e-21
WSB1	0.720005	1.85984e-21
PRICKLE2	1.0877	3.07051e-21
UNC13B	0.868871	3.66143e-21
ETS2	0.811981	3.71155e-21
AFDN	0.785702	5.12739e-21
SERINC5	1.02901	1.09041e-20
ZNF385D	1.05816	1.88282e-20
GALNT18	0.670606	2.76241e-20
MT2A	1.27082	3.27606e-20
DHRSX	0.776069	5.34338e-20
HERPUD1	0.982133	6.58605e-20
FTX	0.590387	9.75491e-20
RHOBTB1	0.855225	1.38718e-19
LRRC32	0.892711	2.3112e-19
PDCD4	0.860082	2.34818e-19
LRBA	0.705514	2.68401e-19
HILPDA	1.10725	3.9379e-19
NAMPT	0.874284	5.82595e-19
SHROOM2	0.841467	1.07285e-18
SPTBN1	0.775928	1.08171e-18
PALMD	0.881615	1.12695e-18
RBMS2	0.765143	1.41953e-18
ZNF423	0.895178	1.61692e-18
TSC22D1	0.847432	2.50358e-18
IER3	0.961504	5.4753e-18
PLPP1	1.05407	5.48075e-18
ITM2A	0.903867	8.90228e-18
SNED1	0.737663	9.27665e-18
NR3C2	0.897008	1.10869e-17
SLC19A3	0.751665	1.25893e-17
CCDC85A	0.902619	1.88803e-17
IL6R	0.836365	2.6309e-17
CHSY1	0.810903	5.96613e-17
MT1E	1.15507	6.7874e-17
NFKBIA	0.805407	1.02275e-16
GGT5	0.66496	1.04398e-16
HLA-B	0.873351	1.47811e-16
STARD8	0.639137	2.04925e-16
PLAT	1.13568	2.54731e-16
HEG1	0.923927	4.94885e-16
ARRDC3	1.04489	7.26886e-16
SEMA6A	0.694141	1.51425e-15
PON2	0.774224	1.56923e-15
CYYR1	0.909851	1.59514e-15
SLCO3A1	0.75368	2.04581e-15
PTPRG	0.541774	2.53826e-15
ARFGEF2	0.686962	3.06083e-15
CD34	0.807701	3.11992e-15
RPGR	0.749535	3.33768e-15
STAT1	0.640539	4.72321e-15
ARSG	0.6658	6.29697e-15
EMP2	0.728016	6.89183e-15
SERPINB6	0.756432	1.60828e-14
XAF1	0.65839	1.71626e-14
EPAS1	0.544896	1.90767e-14
PTPRB	0.639753	2.63218e-14
JAM2	0.892856	2.72033e-14
LIMA1	0.551875	2.77155e-14
MAP3K8	0.703114	3.40861e-14
SLFN5	0.505771	4.79501e-14
PPP4R1	0.630251	5.1049e-14
LRP8	0.655971	5.41999e-14
ARNT2	0.768866	5.8835e-14
ZNF608	0.869134	6.76376e-14
PHKB	0.658917	8.02361e-14
SPNS2	0.631757	9.43748e-14
PPP1R13B	0.657876	1.20874e-13
TSHZ2	1.10133	1.38726e-13
IQSEC1	0.723527	2.35988e-13
B2M	0.819411	2.36163e-13
SLC38A5	0.585222	2.91559e-13
MAOA	0.714004	3.4968e-13
SLCO2B1	0.593994	4.46616e-13
WDR60	0.771792	4.51922e-13
PPP1R16B	0.655605	6.0903e-13
HYAL2	0.628016	6.11443e-13
SH2D3C	0.646774	6.67714e-13
ARL15	0.63508	7.51847e-13
HLA-E	0.717548	8.17632e-13
HGSNAT	0.41827	8.27888e-13
UBR5	0.574968	8.68055e-13
CD2AP	0.628378	9.80281e-13
SH3BP4	0.712682	1.20448e-12
CHN1	0.592935	1.33788e-12
SPAAR	0.591461	1.39825e-12
PDGFB	0.511781	2.50415e-12
SNRK	0.78099	2.92797e-12
SOX5	0.787033	3.18127e-12
MFSD2A	0.684069	3.74899e-12
MYEF2	0.601794	5.60335e-12
RUNDC3B	0.879063	6.13512e-12
ZHX3	0.479453	7.07729e-12
DAP	0.51074	9.99538e-12
NKTR	0.593222	1.01649e-11
ACTN1	0.761469	1.0879e-11
IL1R1	1.55197	1.19479e-11
SCMH1	0.558196	1.1977e-11
SYNJ2	0.698726	1.85615e-11
HES1	1.11889	2.09118e-11
LRRC1	1.07275	2.55439e-11
UVRAG	0.577581	3.59483e-11
MTUS1	0.687911	3.91178e-11
LIMS2	0.658925	5.12155e-11
AL109930.1	0.763324	6.06333e-11
VGLL4	0.719492	7.24796e-11
PLCB4	0.730391	7.38722e-11
HLF	0.657293	7.55984e-11
TTLL5	0.563811	8.7064e-11
IGF1R	0.56211	1.00998e-10
FN1	0.737272	1.25549e-10
SLC1A1	0.624163	1.29455e-10
ATP8B1	0.77204	1.3532e-10
SH3GL1	0.591165	1.36425e-10
AP3S1	0.689136	1.56682e-10
PDE4D	0.867184	2.48956e-10
LMBR1	0.556524	2.65696e-10
S1PR1	0.574365	2.80962e-10
ZFYVE28	0.665828	2.99861e-10
CEP112	0.63945	3.0599e-10
EVA1C	0.606109	4.89331e-10
RAPGEF5	0.832643	5.96694e-10
KLHL20	0.588409	9.8906e-10
GRB10	0.63541	1.25443e-09
BBS9	0.628229	1.46513e-09
RELL1	0.727172	1.46709e-09
SCARB1	0.898328	1.47509e-09
ITGA1	0.589949	1.81567e-09
UPF3A	0.470621	2.09109e-09
GOLPH3	0.648459	2.09219e-09
MX1	0.813648	2.52768e-09
CEMIP2	0.602601	2.63151e-09
C2orf83	0.98236	2.69482e-09
TMEM135	0.5503	3.32498e-09
FANCC	0.605219	3.58906e-09
RBFOX2	0.543561	4.62445e-09
SMAD6	0.927484	4.75679e-09
CPD	0.6719	4.85809e-09
RNF115	0.579933	1.0966e-08
FNBP4	0.407486	1.13031e-08
CXorf36	0.628165	1.15408e-08
C1GALT1	0.952688	1.17943e-08
ADAMTS6	1.10733	1.26256e-08
NUAK1	0.995958	1.29699e-08
ADAM15	0.397506	1.54562e-08
RALGAPA2	0.648203	1.84875e-08
PRELID2	0.611306	1.9e-08
SNTG2	1.33643	1.90756e-08
TAGLN2	0.646427	1.90807e-08
TGFBR3	0.576627	2.07081e-08
BTNL9	0.785051	2.31239e-08
CNTLN	0.557621	2.38825e-08
RGS3	0.458272	2.49924e-08
VEZT	0.478451	2.52106e-08
ACSL5	0.611719	2.57826e-08
RCOR3	0.30751	2.60349e-08
LMCD1	0.511971	3.64905e-08
PDE10A	0.39128	4.68953e-08
ITGA6	0.644806	4.97794e-08
ANO10	0.453943	5.07744e-08
FOXO1	0.698723	5.30252e-08
TRPM6	0.669495	5.53692e-08
MEF2A	0.579093	5.67317e-08
XPR1	0.570025	5.99916e-08
EXOC4	0.458532	6.59746e-08
SBF2	0.462541	6.61407e-08
GNAI2	0.560222	6.93036e-08
ATP7B	0.659317	7.34373e-08
ARHGAP31	0.577062	7.39458e-08
ARHGEF3	0.525986	7.64646e-08
DNM3	0.585364	7.77189e-08
SHROOM4	0.567786	8.38018e-08
DUSP1	0.57258	8.48519e-08
MSH3	0.413798	8.748e-08
ANKRD36	0.336731	1.18113e-07
FENDRR	0.56299	1.42747e-07
PITPNA	0.454898	1.94142e-07
PSMF1	0.438317	2.25434e-07
PXN	0.510146	2.31358e-07
CCND3	0.565236	2.60473e-07
OPTN	0.429036	2.75567e-07
NOVA1	0.502282	3.10294e-07
PKP4	0.405751	3.35164e-07
ME3	0.440642	3.41355e-07
BHLHE40	0.805862	3.52032e-07
DDX60L	0.572588	3.77776e-07
NGLY1	0.468411	3.80811e-07
PRKRIP1	0.393041	4.02489e-07
DAB2IP	0.5936	4.49995e-07
EML1	0.440282	4.69975e-07
PPM1H	0.451796	5.57917e-07
PPP3CC	0.543264	5.78392e-07
CCDC3	0.89481	6.61985e-07
SUN1	0.521756	7.11475e-07
EGLN1	0.630738	7.42103e-07
CMTM8	0.601888	7.42928e-07
RERE	0.320762	7.77177e-07
CTNNB1	0.516732	7.87619e-07
STXBP6	0.557395	8.09747e-07
EPN2	0.482678	9.24767e-07
IRAK3	0.572966	9.79431e-07
ABCB1	0.440115	1.17177e-06
STX12	0.526877	1.25119e-06
STOX2	0.492375	1.2587e-06
IFI44	0.450743	1.45634e-06
SYPL1	0.426915	1.46798e-06
AGFG1	0.411699	1.5455e-06
ACTN4	0.479078	1.58869e-06
TBCD	0.521107	1.70847e-06
AC006059.1	0.437032	1.82497e-06
EFNA1	0.554932	2.14519e-06
USP54	0.526086	2.22644e-06
EPS15	0.445043	2.25058e-06
CCDC186	0.463468	2.84243e-06
APOLD1	0.797041	2.88505e-06
ARHGAP26	0.454253	3.24874e-06
TIMP3	0.648756	3.65676e-06
TIPARP	0.674944	3.83413e-06
CDH11	0.715769	4.09047e-06
FAM160B1	0.393358	4.4018e-06
ABCD3	0.543658	5.1174e-06
SEC24B	0.500394	5.31439e-06
RBMS3-AS2	0.428671	5.78578e-06
GRAMD1A	0.501319	5.98773e-06
SDCBP2-AS1	0.551178	6.10182e-06
PRKX	0.501281	6.30205e-06
AC002070.1	0.645034	6.39954e-06
HACE1	0.54229	7.70691e-06
DCLK2	0.397835	7.75903e-06
ATP11B	0.428036	7.94925e-06
2021-09-09	0.372585	8.24492e-06
TDRD10	0.418184	8.3862e-06
HLCS	0.451751	8.52998e-06
FDPS	0.426532	8.67102e-06
NXN	0.502157	9.88438e-06
NSRP1	0.376071	1.34549e-05
AF241726.2	0.342967	1.35718e-05
TNFRSF1B	0.296208	1.46783e-05
ABLIM1	0.410481	1.48716e-05
CACNA1C	0.60023	1.48779e-05
SLC2A3	0.702448	1.63223e-05
ROBO4	0.505958	1.71535e-05
SHISA5	0.375213	1.76242e-05
TMOD3	0.460212	1.80214e-05
SIPA1L1	0.381686	1.89855e-05
LRP6	0.456302	2.01124e-05
DGKH	0.542389	2.30103e-05
EPHA4	0.47012	2.33114e-05
TPTEP2-CSNK1E	0.369712	2.60647e-05
ZMIZ1	0.464481	2.70433e-05
IBTK	0.357193	2.71846e-05
CHD1L	0.534627	2.76781e-05
EIF4G3	0.347398	2.82979e-05
RBM17	0.454422	3.0299e-05
NFATC2IP	0.398306	3.04733e-05
SLC30A9	0.301462	3.23829e-05
HSPG2	0.499204	3.25066e-05
VWA8	0.282952	3.41944e-05
CTNND1	0.447394	3.42136e-05
SMG6	0.411027	3.65508e-05
TRAPPC9	0.307906	3.71125e-05
HERC2	0.516541	3.72099e-05
HLA-A	0.567507	3.86915e-05
KLC1	0.330922	4.14447e-05
MAP3K20	0.45573	4.469e-05
FUS	0.344116	4.47006e-05
SLC30A7	0.497704	4.68467e-05
EPHA3	0.428007	4.84202e-05
DENND6A	0.378213	4.97536e-05
ATP1A1	0.50934	5.03129e-05
EXOC2	0.400593	5.60506e-05
WWP1	0.402934	5.60644e-05
IFI44L	0.673763	6.20468e-05
ECE1	0.450492	6.28527e-05
TBC1D12	0.572211	6.64336e-05
ARSB	0.602436	6.69663e-05
LMO2	0.347618	7.78056e-05
ZNF366	0.682595	7.97187e-05
MAN1A2	0.423239	8.06292e-05
PIAS2	0.455091	8.58951e-05
SRGN	0.524693	8.64363e-05
FRYL	0.380571	8.64441e-05
GIMAP8	0.500281	8.74263e-05
PKM	0.338284	8.95301e-05
INSR	0.648466	9.27489e-05
MCM9	0.290438	9.32943e-05
TMED10	0.383664	9.82746e-05
HPCAL1	0.522654	0.000102308
WBP1L	0.323787	0.000104401
EEFSEC	0.440104	0.000110271
ASAP1	0.328425	0.000111437
SS18	0.353418	0.000133791
HIVEP1	0.708407	0.000135114
CADPS2	0.338537	0.000142224
PPP4R3A	0.353399	0.000144978
KPNB1	0.296352	0.000145263
PIK3C2A	0.386472	0.000160239
NHLRC2	0.334072	0.000165175
APPL1	0.356618	0.000184127
CRYBG3	0.331304	0.000184714
PRSS23	0.475606	0.000203842
RPAP2	0.260092	0.000204805
ZNF33A	0.371018	0.000226129
IL15RA	0.390093	0.000284369
CDC42	0.408189	0.000339743
TPM3	0.392963	0.000363875
SEC63	0.27086	0.000367299
LRMDA	0.355366	0.000384248
FBXW11	0.437745	0.000398059
FBXL17	0.372274	0.000413446
FAM107A	0.48705	0.000451625
ANKRD28	0.43785	0.000475672
PARP4	0.381651	0.000484084
SCFD1	0.379217	0.000491417
JMJD1C	0.351077	0.000541247
RSU1	0.398262	0.000569993
POMP	0.385369	0.000577096
LDHA	0.448544	0.000587635
DDX58	0.421361	0.000588388
RABGAP1L	0.311525	0.000649303
KATNBL1	0.387144	0.000708954
LIFR	0.636823	0.000714289
DENND1B	0.416949	0.000734944
SNAPC3	0.377558	0.000741876
LDLRAD3	0.361616	0.000769958
VPS36	0.265438	0.00085299
SMAP1	0.385011	0.000875787
PTTG1IP	0.523616	0.000894466
AKT3	0.311768	0.000923455
CFLAR	0.339648	0.000932731
NEDD9	0.540112	0.000945825
CDC27	0.309356	0.00100004
ANXA2	0.416054	0.00105391
DOCK1	0.328503	0.00105459
PDLIM5	0.395745	0.00122287
TMEM44	0.289538	0.0012973
TUBB6	0.420336	0.00130886
TTC14	0.268563	0.00135757
ATL2	0.372435	0.00138593
TRIM22	0.366059	0.00143933
GPCPD1	0.470882	0.00146143
ANKRD13C	0.319556	0.00150137
ENAH	0.376586	0.00153734
KLHDC10	0.275012	0.00155593
FAM155A	0.746649	0.00159409
CAPZA1	0.335363	0.00168937
FBXL7	0.547371	0.0017777
KCNT2	0.268132	0.00185195
OPHN1	0.346442	0.00187737
DPP8	0.373057	0.00189475
TPST1	0.323226	0.00189489
IKBKB	0.397532	0.00190745
MXI1	0.419466	0.00190807
PRKD3	0.391822	0.00195419
SPOCK2	0.516793	0.00196433
EMSY	0.348779	0.00199315

## Sheet: DEG_e2
Gene	avg_log2FC	p_val_adj
HSPD1	3.04926	1.29937e-168
HSPH1	3.33989	4.30667e-166
CHORDC1	2.76522	4.43654e-159
PTGES3	2.80918	1.03136e-158
BAG3	2.62785	1.29608e-151
HIBCH	2.69958	9.44234e-151
HSPA4L	2.80241	1.0904e-150
DNAJB1	2.49563	1.99574e-145
HSP90AA1	2.61086	5.92095e-141
HSPE1-MOB4	2.06118	2.96543e-130
P4HA2	2.01522	9.90693e-126
HSPA1A	2.43849	1.32578e-124
DNAJB6	2.00698	2.07842e-123
SNAP23	2.64272	2.75591e-117
CLIC2	2.20382	2.63087e-113
HSPB1	2.28235	9.93253e-113
ST13	1.99875	2.49551e-112
STIP1	1.77598	6.80188e-112
DNAJA1	2.0465	2.31754e-110
HSP90AB1	2.03673	6.87004e-105
FKBP4	1.6618	3.12363e-103
ST8SIA6	2.16069	1.47594e-102
TSHZ1	2.12601	5.01052e-101
ZNF83	1.79565	7.92301e-100
ABHD3	1.96207	1.14673e-98
HSPA1B	2.13296	8.25749e-98
CWF19L2	2.08927	5.61426e-97
RANGAP1	1.6947	1.18417e-96
CACYBP	1.59068	2.08934e-94
SORBS1	1.84804	1.01632e-93
SUGT1	1.60683	1.22613e-92
HNRNPU	1.64734	2.82555e-91
MRPS6	1.66121	8.75518e-88
FXR1	1.55861	2.42266e-87
SERPINH1	1.69351	1.02748e-84
PLCG2	1.70789	1.03244e-83
BACE2	1.85708	1.3868e-82
AHSA1	1.45397	2.16858e-80
MLKL	1.85269	5.21205e-80
DNAJA4	1.60242	1.27051e-74
PDZD2	1.53149	1.88658e-74
IL3RA	1.44461	7.60538e-74
PCAT19	1.47805	1.15128e-73
TRIM26	1.39746	9.13467e-72
CGAS	1.43776	2.32395e-71
AFF1	1.30678	4.78383e-70
LINC00862	1.61242	8.19191e-70
MIB1	1.34282	6.53456e-69
HSPA8	1.44749	6.2647e-68
CCT4	1.34723	1.00835e-67
SLC7A11	1.63542	2.00565e-67
PRKACB	1.79548	1.05129e-66
RPS6KA3	1.36208	1.56442e-65
PPP1R15A	1.23788	4.28314e-65
C17orf67	1.34709	5.54777e-65
NMT2	1.50994	1.19668e-64
GPBP1	1.30375	1.39806e-63
P4HA1	1.50913	2.18138e-63
ZC3HAV1	1.47759	1.88879e-62
NR4A1	1.3346	1.26786e-61
HSPE1	1.17213	4.03915e-61
APP	1.32591	7.92908e-61
GCNA	1.29156	3.4852e-60
HSPA4	1.36051	8.96331e-60
GLS	1.27375	1.09999e-59
MCU	1.6001	1.1674e-59
MBOAT7	1.30826	5.11051e-59
NAA16	1.29691	8.17178e-59
HERC4	1.28033	1.42756e-57
QKI	1.129	1.89606e-57
RASGRF2	1.46873	1.45713e-56
ELOVL5	1.28294	1.7429e-55
PLEKHG1	1.26332	1.21458e-54
CCT3	1.03437	1.87965e-53
NOP58	1.22795	3.30989e-53
CASP10	1.31374	3.66618e-53
INPP5A	1.26242	4.25162e-53
PARVB	1.20211	2.36535e-52
PAPOLA	1.13376	5.17024e-52
PLOD2	1.9516	1.4174e-51
EIF5	1.09361	1.5287e-51
SESTD1	1.20642	1.59983e-51
CHIC2	1.29495	6.97789e-51
MRPL18	0.983274	1.38319e-50
SELENOW	1.08637	1.94314e-50
CRIM1	1.04922	3.23284e-50
HSPA9	1.11402	1.36959e-49
HSPA6	1.81321	1.80231e-49
TCP1	1.0532	3.69391e-49
MPDZ	1.17087	6.64599e-49
GPR89B	1.30147	2.25518e-48
SESN3	1.86243	2.81575e-47
PAM	1.24906	5.62406e-47
LINC00513	1.18539	1.37053e-46
PTPRM	1.12139	1.64328e-46
ZFAND2A	0.979801	2.85767e-46
MAFF	1.09414	4.86875e-46
CYTOR	1.51328	3.41942e-45
SQSTM1	1.06755	8.50565e-45
CHRNA5	1.02202	1.33889e-44
AHCTF1	1.31118	1.80587e-44
SASH1	1.07836	2.02972e-44
MIR155HG	1.18262	2.35321e-44
ARHGAP5	1.27174	3.01454e-44
SVIL	1.21282	3.73245e-44
MFHAS1	1.14923	6.60922e-44
SNX3	1.07377	1.34196e-43
KLF6	1.08746	1.59252e-43
ZNF761	0.978611	4.34413e-43
CLK1	0.944327	8.34035e-42
CAMK2D	1.3605	1.62033e-41
LSMEM1	0.89985	2.21612e-41
PPP2CB	1.06853	3.31927e-41
PARD6G-AS1	0.983183	9.93246e-41
RBAK-RBAKDN	1.07857	1.17135e-40
SAMD4A	1.56548	1.34021e-40
MCL1	0.982715	1.49451e-40
GIPC2	0.968997	4.18714e-40
UBE2D3	0.927967	6.77191e-40
SSFA2	1.04214	1.48468e-39
PLCB1	1.17062	6.26789e-39
USPL1	1.07457	8.20177e-39
ANKRD37	1.20059	1.19053e-38
MOB4	0.848858	1.45656e-38
PREX2	1.08694	1.63325e-38
KIAA1549	1.03719	2.48959e-38
CPNE8	1.07222	2.60012e-38
CALCRL	1.36332	5.06857e-38
ANXA1	1.15826	6.61563e-38
TNFRSF10D	0.978824	8.12533e-38
CCT5	0.889463	1.07422e-37
TMEM140	1.11921	1.63437e-37
RNF169	1.21981	2.52265e-37
HNRNPA2B1	0.870217	4.65423e-37
OSBPL1A	1.54946	5.03355e-37
PPID	0.853935	1.6753e-36
PHACTR1	1.1844	2.16643e-36
ATP11A	0.96385	2.36795e-36
GJA1	0.998805	2.41197e-36
KIF13A	1.3431	3.21427e-36
AL136164.2	1.23078	3.85074e-36
PTPA	0.924785	5.67186e-36
GPR89A	0.966587	6.26477e-36
MSN	1.03109	7.41564e-36
NUDC	0.842549	7.93068e-36
FAM107B	1.1442	1.03996e-35
TANC1	0.947241	1.41482e-35
SOD2	0.967067	2.05713e-35
SOD1	0.841392	2.09724e-35
CASP5	0.891838	6.74169e-35
RBKS	1.11776	1.27218e-34
STAT3	0.748171	1.58785e-34
AC087672.2	1.18486	3.24881e-34
DEDD2	0.710434	3.84553e-34
CLU	0.914242	3.89099e-34
PLSCR4	1.17386	4.5336e-34
NEAT1	0.677591	1.86352e-33
CYP39A1	0.852091	3.82265e-33
GRK5	1.48869	5.30705e-33
HMGB1	1.4908	8.89871e-33
MALAT1	0.620205	2.0723e-32
SDCBP	0.967588	2.24486e-32
AC096711.2	1.01624	3.44429e-32
ZEB1	1.28404	4.35137e-32
BMS1P14	1.12579	6.40583e-32
COBLL1	0.927299	7.16307e-32
LAMA4	1.17282	7.94085e-32
RUVBL2	0.84365	8.774e-32
CASP1	0.841566	8.98243e-32
CSF1	0.777322	9.60072e-32
PPFIBP1	1.0664	1.25633e-31
TBC1D2	0.995891	1.26296e-31
ARHGEF28	1.20335	1.46924e-31
AC016831.7	0.819159	1.49726e-31
SPATS2L	1.28672	1.92931e-31
TARS	0.815958	2.07092e-31
TRIM56	0.922501	2.46262e-31
NKRF	0.849355	2.6827e-31
MIR4435-2HG	1.2365	2.84529e-31
LRIG1	1.3351	4.25881e-31
FLNB	1.00145	5.36837e-31
TCEAL9	0.825818	8.44814e-31
CNST	1.07384	1.56031e-30
LY96	1.1319	1.71826e-30
FGFR1	1.0394	1.87168e-30
DOCK9	0.7677	1.96017e-30
ERG	0.977397	2.41946e-30
LNCSRLR	0.874474	2.60227e-30
NEBL	1.07584	4.30869e-30
PHLDB2	1.38221	4.83099e-30
BMP6	1.17823	7.52647e-30
HIF1A-AS2	2.12022	7.63609e-30
MSX1	0.758882	7.64124e-30
TCAF2	1.1246	8.78032e-30
NOTCH1	0.802573	1.29177e-29
BANP	0.927811	1.40838e-29
NFIL3	0.925754	1.49428e-29
SKI	0.889304	2.235e-29
NEK10	1.15246	2.59314e-29
SLBP	0.749937	5.65359e-29
GNAS	0.775263	5.94296e-29
SLC38A2	0.827258	6.16302e-29
ST3GAL6	1.18469	6.74281e-29
FBXO11	0.914389	7.03629e-29
OPA3	0.85511	7.86677e-29
MGAT5	1.06957	1.62224e-28
TPST2	0.914505	2.07567e-28
IQCJ-SCHIP1	0.967887	2.51491e-28
PMAIP1	0.747842	3.1052e-28
NDRG1	0.718161	3.58284e-28
MORF4L2	0.754134	3.91253e-28
TM4SF18	0.858415	1.18069e-27
MAST4	1.00001	1.90684e-27
LAMA5	0.782181	2.13196e-27
KTN1	0.865643	2.91093e-27
KANSL1L	0.971984	3.25407e-27
MKNK2	0.749164	6.34494e-27
UBE2B	0.825848	9.16485e-27
ASPH	1.23892	9.40793e-27
BCAS2	0.744021	1.2086e-26
RIN2	0.861622	1.38609e-26
RYBP	0.894938	1.79365e-26
ACER2	0.711558	1.93934e-26
IL32	0.706682	2.25289e-26
ZDHHC18	0.803612	2.9694e-26
HIPK1	0.733491	3.90703e-26
MUM1	0.767268	3.93651e-26
MBNL1	0.792539	5.76003e-26
RAPGEF2	0.794528	6.26674e-26
NUFIP2	0.752174	6.68254e-26
CTNNAL1	0.903532	8.06166e-26
CASP4	0.839522	9.26227e-26
RAI2	0.934184	9.51103e-26
UBB	0.798026	1.12232e-25
PAWR	0.96893	1.1866e-25
ITGB1	0.816068	1.43424e-25
A2M	0.877167	2.65083e-25
RAPGEF4	0.899128	3.36063e-25
AC019186.1	0.767746	3.49644e-25
DCDC1	0.984184	3.94446e-25
LINC01004	0.891384	4.89688e-25
AZIN1	0.80214	5.64906e-25
IFRD1	0.890847	6.17793e-25
NES	0.728518	7.3919e-25
RND3	0.830738	7.98633e-25
SPATA6L	1.01261	1.03441e-24
JDP2	0.745921	1.39952e-24
PLAUR	0.863601	1.74421e-24
TM4SF1	0.870576	1.92052e-24
ADGRL4	0.973898	2.13553e-24
NRIP1	0.969925	4.77585e-24
ANAPC16	0.798463	5.10839e-24
SPRED3	0.782695	5.64538e-24
TBX3	0.672764	5.69341e-24
JUN	0.823209	8.5673e-24
PKN3	0.745887	1.06534e-23
TRIO	0.72185	1.23995e-23
PITPNB	0.79676	1.24994e-23
MCTP1	1.58709	1.7412e-23
SLC39A8	1.22903	2.03155e-23
CXCL1	0.882198	2.26859e-23
TENT5A	0.788341	2.99718e-23
BST2	0.742883	3.25881e-23
PLSCR2	0.857018	4.10155e-23
MITD1	0.685144	5.13447e-23
TEK	0.850788	8.5739e-23
SHROOM1	0.772747	8.60097e-23
CTGF	1.23829	1.74919e-22
PODXL	0.686508	2.13279e-22
KATNAL2	0.652449	2.85455e-22
RALGAPA1	0.8324	3.23059e-22
PLXNA2	0.820116	3.86376e-22
NAV2	0.953556	5.66514e-22
NUCB1	0.713765	6.38924e-22
MIR222HG	1.05193	8.30797e-22
LINC02185	0.632663	1.00031e-21
FAM117B	1.23939	1.19188e-21
NFAT5	0.725103	1.75764e-21
ACVR1	0.782659	2.10917e-21
MSL3	0.64544	2.31947e-21
LIMCH1	0.927497	2.66648e-21
MTCH1	0.683251	2.66686e-21
CDKN1A	0.584186	3.39133e-21
TRAK2	1.01454	3.4032e-21
TRAF2	0.553876	3.45044e-21
PPP1R3B	0.610911	3.61292e-21
ZNF343	0.560119	4.11097e-21
MSI2	0.640788	5.14577e-21
SMAD1	0.933417	5.50276e-21
G3BP1	0.811578	7.94427e-21
ANXA5	0.829997	1.03389e-20
ADGRF5	0.775946	1.27731e-20
UBR1	0.69567	1.29384e-20
YARS	0.635963	1.32818e-20
AC093827.5	0.636639	1.56558e-20
MYCT1	0.869248	1.58267e-20
CALD1	0.805482	1.65005e-20
MAP3K13	1.15689	1.78997e-20
ST8SIA6-AS1	0.753764	2.59063e-20
LARP1B	0.771062	2.65689e-20
DGKE	0.712981	3.32878e-20
ANKRD36C	1.31837	3.69117e-20
PLS3	0.846341	4.05717e-20
GOLM1	0.77482	4.78287e-20
TRIM25	0.761593	6.53664e-20
CASP7	0.594061	8.13231e-20
SPTAN1	0.78249	8.77322e-20
TSPAN5	1.06731	1.07162e-19
FAS	0.669272	1.21174e-19
ADNP2	0.700526	1.31833e-19
ANO6	0.798785	1.4683e-19
UTP23	0.757391	1.51034e-19
TEAD1	0.841766	2.24937e-19
NUDT9	0.705159	2.78125e-19
FANCL	0.834284	2.79134e-19
YES1	0.845349	3.56371e-19
KITLG	0.964039	4.483e-19
MYO1E	0.811769	4.99164e-19
TRAF6	0.638646	5.09128e-19
WARS	0.730951	5.69555e-19
RASIP1	0.70074	5.9371e-19
CNKSR3	0.626729	7.2917e-19
ADAMTS9-AS2	1.0018	7.38893e-19
AC104461.1	0.552048	8.04779e-19
GRASP	0.698567	1.10922e-18
AKAP12	0.502974	1.33261e-18
UBR2	0.834889	1.90928e-18
ACSL3	0.755113	1.98278e-18
TSPYL2	0.583573	2.68693e-18
SSH1	0.860072	2.72062e-18
EFCAB13	0.691928	2.87721e-18
AP5M1	0.726148	2.96321e-18
XRN2	0.675493	3.59702e-18
SEMA6B	0.643832	4.12118e-18
ANKRD33B	0.976288	4.14213e-18
BCL10	0.649485	4.19989e-18
CCT2	0.616088	4.59328e-18
CCDC50	0.723217	4.71697e-18
RANBP3	0.562689	5.40197e-18
GBP3	0.616798	9.1663e-18
NR3C1	0.840491	1.03627e-17
HNRNPF	0.670454	1.08701e-17
APBB2	0.749798	1.14035e-17
SYNE2	0.608206	1.18171e-17
RAB30	0.881715	1.35124e-17
NUP210L	0.596397	1.69294e-17
ABCG1	0.7084	1.89676e-17
CFAP161	0.8556	1.9663e-17
ABCB11	0.516011	1.97155e-17
FMNL2	1.25018	2.24796e-17
TMEM87B	0.716643	2.61595e-17
PHLDB1	0.580848	2.79347e-17
GULP1	1.04182	3.06111e-17
ITGA2	1.03005	3.21913e-17
ZNF106	0.805933	3.42835e-17
ADGRL2	0.732391	4.29189e-17
KLF7	0.651994	4.72029e-17
ZBTB21	0.51931	9.41548e-17
TPT1	0.633551	1.03357e-16
COPA	0.718867	1.03543e-16
CCDC59	0.672545	1.03634e-16
PHF10	0.721069	1.16863e-16
RBPMS	0.873503	1.23021e-16
CYR61	0.624914	1.31324e-16
NUDT4	0.726519	1.38177e-16
SERPINE1	0.410246	1.42762e-16
PGK1	0.642189	1.55706e-16
CDYL2	0.732635	1.62741e-16
PLOD1	0.518171	2.85087e-16
AZIN1-AS1	0.747348	2.88866e-16
ACTA2	0.682458	3.03977e-16
IVNS1ABP	0.720164	3.70156e-16
SHANK3	0.526884	3.75894e-16
PRKD1	1.05752	3.82355e-16
FOSL2	0.442223	3.9268e-16
PLIN2	0.739143	4.36624e-16
FAM241A	0.692104	5.24614e-16
SHC2	0.571424	5.35527e-16
ELOC	0.691118	6.52322e-16
TTC19	0.678426	8.06781e-16
BET1	0.628724	1.05297e-15
TMEM243	0.62318	1.17803e-15
KCTD8	1.20699	1.4118e-15
TRAM2	0.639897	1.87085e-15
CRTC3	0.558257	1.99619e-15
OPA1	0.751035	2.03723e-15
FGFR1OP2	0.721457	3.74899e-15
GCH1	0.647094	3.82296e-15
ID3	0.734327	4.18252e-15
FBXL14	0.516196	4.34369e-15
ATP5F1B	0.50671	6.01468e-15
SLC3A2	0.547596	6.71176e-15
SBNO2	0.56721	6.73599e-15
FOXF1	0.535343	7.63709e-15
JADE1	0.59149	7.70274e-15
GLIS3	0.807563	7.71038e-15
CEBPD	0.512548	7.73826e-15
ADAMTS9	0.547108	1.03397e-14
HOPX	0.579456	1.20652e-14
PDZRN3	0.937713	1.24119e-14
TOR1AIP2	0.59126	1.45931e-14
STARD4	0.583847	1.45949e-14
TRA2B	0.581253	1.51044e-14
CCT8	0.61273	1.98156e-14
METTL21A	0.607207	2.03594e-14
LARP4	0.656076	2.07666e-14
ANKRD10	0.613499	2.38576e-14
CHD3	0.539203	2.41371e-14
FYN	0.577452	2.62909e-14
RPP38	0.558997	2.64666e-14
SLC7A12	0.505927	3.28461e-14
MAPK1IP1L	0.598457	3.96601e-14
MYH9	0.480276	3.97485e-14
MYO10	0.579164	4.24066e-14
LDLR	0.556813	6.97102e-14
MERTK	0.684846	7.19727e-14
TENT4A	0.675733	7.27707e-14
EIF4G2	0.562373	7.59538e-14
TENT4B	0.583916	9.36188e-14
DCLK1	0.870407	1.10629e-13
TMED5	0.556691	1.32883e-13
ITGA5	0.569431	1.43692e-13
MYO5C	0.808233	2.01294e-13
ACVR1B	0.606864	2.29127e-13
EXOC5	0.650857	2.6109e-13
OGT	0.572513	2.82528e-13
ST7	0.941405	3.07533e-13
GCLM	0.671001	3.2298e-13
SAV1	0.614998	3.35935e-13
PICALM	0.521035	4.77888e-13
ITGAV	0.676036	4.92302e-13
MAP4K3	0.6752	6.6261e-13
IFNAR1	0.574358	6.68099e-13
HIKESHI	0.556335	7.27054e-13
ZFPM2	0.880157	7.3891e-13
GBE1	1.37478	8.30417e-13
AP000787.1	0.717455	8.32354e-13
SMAD9	0.665412	8.67476e-13
TCF4	0.460684	9.6868e-13
SRP14	0.532735	9.69667e-13
ZNRF1	0.580526	1.00762e-12
PTK2	0.500104	1.0475e-12
N4BP2L2	0.516897	1.24447e-12
CREM	0.573902	1.29676e-12
HBP1	0.475431	1.94519e-12
THUMPD3-AS1	0.551437	2.23529e-12
SOCS3	0.50493	2.28058e-12
CCNL1	0.525113	2.3859e-12
MIPOL1	0.945068	2.3987e-12
ANKRD17	0.578061	2.86027e-12
CGNL11	0.538209	3.07132e-12
RUSC2	0.743088	4.03939e-12
ADGRG6	0.944215	4.25135e-12
HIVEP2	0.777479	4.48153e-12
OLMALINC	0.404098	4.52145e-12
C2CD2	0.505133	4.98845e-12
CALM1	0.52548	5.07716e-12
MAFG	0.556532	5.44542e-12
AFAP1L2	0.565096	5.84049e-12
RUVBL1	0.539841	6.54003e-12
ARL5B	0.538779	7.4304e-12
CCT6A	0.44221	7.78469e-12
RAPGEF1	0.612911	8.14417e-12
PRKD2	0.531436	8.30619e-12
DNAJC15	0.762036	9.11825e-12
GTF3C3	0.53346	9.37098e-12
FZD4	0.591296	9.52613e-12
GPR85	1.06212	1.01064e-11
ITGB3BP	0.548986	1.11912e-11
AC017002.5	0.606602	1.13641e-11
UFM1	0.510591	1.23792e-11
ATP2C1	0.914819	1.44159e-11
LCA5	0.61152	1.46559e-11
SLC20A2	0.532096	1.66642e-11
TUBA1C	0.497378	1.93506e-11
RAB21	0.550828	1.9838e-11
ERO1A	0.628003	2.08878e-11
EIF1	0.562249	2.22373e-11
SERTAD1	0.454241	2.41282e-11
SYNE1	0.532867	2.69946e-11
ANGPT2	0.386614	3.0457e-11
MRPL1	0.757843	3.12713e-11
NEDD4L	0.764938	3.63883e-11
AC107021.1	0.697195	3.73767e-11
ENSA	0.487472	4.01335e-11
IPMK	0.619213	4.26884e-11
NAA50	0.603254	4.7706e-11
SGPP21	0.558206	4.91191e-11
LATS2	0.571319	5.0638e-11
TBPL1	0.612181	5.95313e-11
PITPNC1	0.832137	6.27097e-11
GNG11	0.478497	6.88144e-11
MAGI3	0.724857	7.5821e-11
MICAL3	0.479729	8.25108e-11
NEDD4	0.624613	1.0228e-10
RAP1B	0.491172	1.22599e-10
LRP4	0.533494	1.73066e-10
UGP2	0.850909	1.82718e-10
ACSL4	0.695465	2.57981e-10
ANXA3	0.534091	2.81765e-10
SLC39A10	0.638762	3.08127e-10
CARS	0.553367	3.27026e-10
CNOT6L	0.491789	3.30457e-10
FLNA	0.483689	3.69641e-10
CRY1	0.600023	3.80467e-10
PIEZO1	0.478966	4.0043e-10
ASRGL1	0.508363	5.62213e-10
CNOT2	0.818004	5.73649e-10
CERS6	0.799476	6.37413e-10
LINC01693	0.601113	6.68796e-10
DNAJB2	0.375452	6.83369e-10
TMEM184B	0.394847	6.83717e-10
PLEKHB2	0.380299	6.85351e-10
PRKCA	0.867341	8.893e-10
STAU2	0.579928	9.09987e-10
IRF2BP2	0.494951	1.0536e-09
SCAMP1	0.55299	1.06292e-09
B3GLCT	0.520369	1.07973e-09
LHFPL61	0.414072	1.16758e-09
GIT1	0.495739	1.20948e-09
HEBP2	0.40243	1.26621e-09
APOL6	0.464466	1.52902e-09
RHOJ	0.745708	1.59402e-09
PRDX6	0.595078	1.71678e-09
ARID5A	0.469462	1.88313e-09
GLRX	0.581835	1.88861e-09
KDSR	0.40098	2.01453e-09
EXOC6	0.777597	2.04586e-09
CALCOCO2	0.501299	2.08658e-09
MAP3K11	0.406767	2.63591e-09
SLC9A3R2	0.421516	2.67449e-09
GBP2	0.62999	3.05054e-09
ICAM2	0.470463	3.11227e-09
CDC42BPA	0.474118	3.3297e-09
SAT1	0.396576	3.48343e-09
GYS1	0.397772	3.56604e-09
WDR61	0.449193	3.70962e-09
TTBK2	0.682867	3.90317e-09
CCDC93	0.470607	3.94828e-09
OSBPL10	0.575001	4.17876e-09
ADARB1	0.535453	4.24903e-09
NRP1	0.619933	4.55977e-09
UTRN	0.465508	4.70154e-09
FAM219A	0.530405	4.86995e-09
EGFR	0.432854	4.95091e-09
CYTH1	0.672572	5.01086e-09
COL4A2	0.467718	5.23615e-09
CDC14A	0.621254	5.95535e-09
TBC1D41	0.421988	6.43027e-09
GATAD2A	0.52192	7.4659e-09
ALPL	0.639328	7.7904e-09
SLC30A1	0.448897	7.8476e-09
LRRC8B	0.795519	8.19096e-09
TSEN15	0.529542	8.42187e-09
EDN1	0.274998	8.49556e-09
ZNF800	0.526659	8.77323e-09
MBNL2	0.746591	9.25356e-09
SPART	0.407105	9.71452e-09
KIAA0355	0.519736	9.77238e-09
MAP2K3	0.380204	1.01193e-08
ERN1	0.545157	1.03382e-08
GKAP1	0.502038	1.15795e-08
CARHSP1	0.415481	1.18836e-08
UBC	0.472164	1.24173e-08
PRNP	0.680108	1.27812e-08
AAK1	0.489091	1.60067e-08
PKIG	0.562142	2.44984e-08
STEAP1B	0.419547	2.50195e-08
LDLRAD31	0.443829	2.63131e-08
NR1D2	0.452479	3.12045e-08
MAFK	0.422207	3.39227e-08
CYTH3	0.519753	3.71469e-08
OSMR-AS1	0.543833	4.78066e-08
SPARC	0.425505	5.67515e-08
RNF217	0.599463	5.92106e-08
HSPA5	0.499547	6.3315e-08
AC005261.1	0.368067	6.54569e-08
ATN1	0.364706	6.86101e-08
SRFBP1	0.45588	6.89688e-08
CLEC2B	0.433217	7.17106e-08
LAP3	0.421966	7.90482e-08
TMSB10	0.335805	7.96803e-08
PRKCE	0.692933	8.80846e-08
B4GALT5	0.516831	1.06365e-07
AL359915.2	0.452469	1.55646e-07
ITPRIP	0.423991	1.69611e-07
FAM210A	0.496333	1.7142e-07
DDX5	0.365273	1.81427e-07
PTPN14	0.405755	2.13575e-07
NPAS21	0.368208	2.19876e-07
AP2B1	0.410923	2.38804e-07
TPM1	0.360926	2.50274e-07
ETS1	0.373059	2.57976e-07
SLC25A53	0.403204	2.64971e-07
KANK1	0.343242	2.80333e-07
ANKH	0.44527	2.97107e-07
IARS	0.489392	3.31595e-07
MGST2	0.427641	3.31635e-07
PRDX1	0.429148	3.53979e-07
CKMT2	0.454793	3.75456e-07
RFX3	0.54521	3.81535e-07
WDR13	0.398746	4.44665e-07
SRSF5	0.286932	4.64502e-07
TECR	0.343125	4.9414e-07
APOL1	0.390047	5.72484e-07
IGF1R1	0.310328	6.1279e-07
FRMD6	0.501003	6.59603e-07
EIF2S2	0.408025	7.21109e-07
FOXC1	0.425458	7.41496e-07
EPAS11	0.350917	7.48922e-07
DIS3	0.440066	7.64945e-07
TMEM123	0.390141	8.21213e-07
STOM1	0.334453	8.47231e-07
YY1	0.396881	9.45628e-07
PTPN1	0.52024	9.998e-07
CCNH	0.642278	1.03668e-06
SEM1	0.37799	1.11274e-06
USP53	0.501926	1.22813e-06
FUBP1	0.368724	1.3359e-06
ZNF532	0.430056	1.35479e-06
PPP3CA	0.495353	1.41926e-06
RGCC	0.454662	1.47706e-06
PMP22	0.384553	1.58759e-06
RHEB	0.457025	1.60595e-06
IPPK	0.503194	1.80051e-06
BCL6	0.382975	1.86519e-06
ANKRD12	0.395706	1.94222e-06
KPNA4	0.44733	2.01101e-06
CAV1	0.476654	2.68635e-06
FTL	0.565433	3.19608e-06
ARL5A	0.439912	3.30819e-06
UBQLN1	0.441962	3.84447e-06
FERMT2	0.473749	3.94581e-06
AGPAT4	0.470362	4.11009e-06
DOCK11	0.376466	4.59311e-06
MGAT1	0.452536	5.11663e-06
MORC3	0.390476	5.17912e-06
NUTM2A-AS1	0.452869	5.76476e-06
CDH5	0.404278	5.8051e-06
CEACAM19	0.407819	6.29171e-06
LRRC8A	0.3356	7.82772e-06
ANKAR	0.418359	8.32724e-06
RPL11	0.348878	9.44904e-06
PPM1K	0.258691	1.06159e-05
RALY	0.466543	1.09613e-05
CNRIP1	0.442494	1.22857e-05
MOSMO	0.416558	1.26845e-05
TBK1	0.421551	1.34458e-05
WLS	0.540719	1.36233e-05
PLA1A	0.442739	1.75475e-05
FAM89A	0.314722	1.75517e-05
MFAP3	0.279409	1.79092e-05
TEAD4	0.395026	2.0337e-05
MED28	0.423236	2.10271e-05
PNP	0.39451	2.18915e-05
RUFY3	0.588809	2.26878e-05
RSBN1L	0.493941	3.0357e-05
RHOC	0.354118	3.04136e-05
STX6	0.416407	3.11255e-05
PHF2	0.423174	3.19962e-05
FAM13A	0.483483	3.34429e-05
TXNRD1	0.363505	3.6771e-05
SFPQ	0.334102	3.81909e-05
PTPRG1	0.301974	3.96148e-05
SOS1	0.423486	4.0207e-05
WDR26	0.350353	4.36856e-05
MAP1LC3B	0.274273	4.56904e-05
ABHD5	0.500954	4.66505e-05
CADPS21	0.427575	5.05625e-05
RHBDD1	0.412096	5.79987e-05
MAPRE2	0.642624	5.92799e-05
CCDC149	0.498465	6.11756e-05
YWHAG	0.269985	6.66525e-05
PGS1	0.298375	6.85768e-05
CAB39L	0.494726	6.92266e-05
HPS3	0.319928	8.29628e-05
CAVIN2	0.391726	8.66016e-05
SARAF	0.353839	8.88059e-05
LEMD3	0.409899	8.90922e-05
PDE10A1	0.390464	9.96083e-05
ADAM10	0.435492	0.000101167
ARHGAP23	0.309102	0.000105256
EEF1A1	0.425332	0.000115757
CNN3	0.375829	0.000120057
BAZ1A	0.389314	0.000131007
TNXB	0.275101	0.000137834
ZFC3H1	0.328818	0.000158789
CYSTM1	0.393338	0.00016399
BEND7	0.506381	0.000164902
AASS	0.322593	0.000165803
ANKLE2	0.412656	0.000170823
PURA	0.536447	0.000180842
NOTCH41	0.258287	0.000184742
AL390728.6	0.400601	0.000188359
ZIC1	0.405645	0.00022745
HPRT1	0.49863	0.000235759
TBC1D8	0.353445	0.000255132
NECTIN2	0.365028	0.00026074
HRH1	0.678824	0.000286539
CGGBP1	0.297159	0.000331899
KPNA5	0.325618	0.000340411
TSC22D2	0.555505	0.000344971
RPL37A	0.336136	0.000350941
TRAF3	0.4211	0.000352245
CPEB2	0.517832	0.000360445
SERF2	0.3069	0.00037618
A2ML1-AS1	0.346693	0.000398623
PARD3	0.282082	0.000405054
RPLP1	0.328344	0.00041059
DDX21	0.353823	0.000434085
IFI27	0.252276	0.000454794
PNPLA8	0.397432	0.000478778
RTN1	0.480109	0.000490208
TNS2	0.278239	0.000580261
ATP6V1C1	0.365603	0.000608276
RAB27A	0.525229	0.000673491
AL158152.2	0.30734	0.000706928
PPM1F	0.344176	0.000779859
DNAJC7	0.367857	0.000903792
CYLD	0.433855	0.00096868
APLP2	0.318197	0.00101181
APTX	0.31708	0.00102003
GALNT181	0.306707	0.00104556
KHDRBS1	0.331289	0.00104649
PLSCR1	0.354174	0.00108254
CLEC1A	0.415882	0.00129495
ASAP11	0.298525	0.00129831
HSD17B12	0.466277	0.00139596
C9orf72	0.315635	0.00145073
CLTC	0.352106	0.00151366
TMEM50B	0.379395	0.00160007
ARHGEF12	0.295771	0.00166703

## Sheet: DEG_e3
Gene	avg_log2FC	p_val_adj
KCNIP1	2.35212	8.88374e-95
MIR99AHG	2.28047	4.15853e-93
MIR646HG	2.16671	7.20854e-93
DLEU7-AS1	2.09153	4.66405e-90
SLC1A3	2.19856	9.36655e-90
KCNQ3	2.39278	2.76309e-88
C3	2.57518	4.42745e-87
TNS3	1.72161	1.24795e-85
CSF1R	1.64372	2.16942e-85
ATP8B4	2.01718	3.19053e-85
LINC02232	1.94234	4.30042e-85
SYNDIG1	2.54061	1.17001e-83
BCL2	1.68436	2.89467e-82
FRMD4A	2.5924	4.80126e-82
IKZF1	1.69606	2.64888e-81
CTNNA3	1.90967	3.43676e-81
PAG1	1.72472	3.91301e-81
APBB1IP	2.27738	2.25529e-80
SPP1	3.0435	2.58681e-80
ARHGAP22	2.23391	2.6935e-80
LRRK1	1.78692	5.37947e-80
AOAH	2.18445	4.00322e-79
DOCK5	1.7023	7.16733e-79
IL1RAPL1	1.74865	2.41301e-77
RASGEF1C	1.90321	2.4808e-77
ADAM28	1.89254	1.83025e-76
ANK2	1.66609	8.45773e-76
GLDN	1.28705	1.4296e-75
SHTN1	1.9411	3.07863e-75
FAM149A	1.62844	6.09816e-75
ZNF710	1.76449	8.85091e-75
NPAS3	1.63972	1.20377e-74
SLC8A1	2.06936	1.40982e-74
TBXAS1	2.20063	1.66272e-74
NAV3	2.22964	1.96275e-74
PLXDC2	2.27949	1.39213e-73
2021-03-01	1.8043	1.85997e-73
FYB1	2.04745	1.90527e-73
DOCK111	1.45605	3.39258e-73
MYO1F	2.18843	1.11791e-72
PCDH9	1.49632	6.73703e-72
PIK3AP1	1.65211	1.18525e-71
TLR2	1.48292	2.05589e-71
CCDC26	1.92385	2.1712e-71
DTNA	1.55447	3.49444e-71
ARHGAP24	2.35015	1.15551e-70
SYK	1.74561	1.46974e-70
IGSF21	1.83268	4.50343e-70
ADGRB3	1.76677	4.77418e-70
LPCAT2	1.81929	1.96088e-69
CACNA1D	1.59625	1.97558e-69
NPL	1.51967	3.15067e-69
RUNX1	1.98201	3.46184e-69
PPP2R2B	1.6452	7.70847e-69
SLC9A9	1.78973	8.47294e-69
P2RY12	1.45336	9.30797e-69
PCNX2	1.7369	9.87432e-69
NCKAP5	1.59237	2.03666e-68
CSF2RA	1.78377	3.47989e-68
DOCK10	1.75063	4.21664e-68
DOCK8	2.00978	8.01856e-68
SORL1	2.01153	1.69837e-67
PLCL1	1.62206	3.59035e-67
SGK1	1.74853	4.14217e-67
PADI2	1.55363	8.5514e-67
BLNK	1.43868	3.54261e-66
LY86	1.57353	4.42397e-66
MBP	1.84984	4.62311e-66
KCNMA1	1.98069	4.9475e-66
GNG7	1.74558	5.75001e-66
ANOS1	1.45004	6.45194e-66
SRGAP3	1.55523	6.61898e-66
PTPRC	1.83315	1.23596e-65
EDIL3	1.76943	5.71212e-65
FOXP2	1.3679	7.45182e-65
SMAP2	1.44942	5.35216e-64
PIK3R5	1.47812	6.43123e-64
LPAR1	1.41193	7.11104e-64
ARHGAP15	1.78731	1.32222e-63
GRK3	1.52224	1.67712e-63
DOCK2	1.50648	8.22549e-63
RUNX2	1.44727	1.25481e-62
LYN	1.50648	1.52094e-60
SLC11A1	1.56014	1.71781e-60
ARHGAP6	1.61764	2.25449e-60
WDFY4	1.41518	3.03212e-60
TRPM2	1.54527	8.48893e-60
ST18	1.1837	2.48763e-59
HIST1H2AC	1.32647	3.53325e-59
SAMSN1	1.42159	3.77689e-59
ARHGAP25	1.81431	3.96578e-59
PFKFB3	1.64414	1.99267e-58
TGFBR1	1.59935	2.00423e-58
GRAMD1B	1.61707	2.9781e-58
BHLHE41	1.56361	6.02084e-58
TLN2	1.562	1.75862e-57
DSCAM	1.58568	2.18006e-57
TIAM1	1.60953	2.35761e-57
RHBDF2	1.51904	2.49551e-57
ZFHX3	1.78837	3.3889e-57
OLR1	1.74413	3.42311e-57
ZEB2	1.41371	4.58489e-57
HS3ST4	1.92242	5.50754e-57
SEMA4D	1.33501	5.85094e-57
PTPRD	1.76691	6.42768e-57
NCK2	1.33706	1.1649e-56
SPRED1	1.38038	1.6393e-56
RBM47	1.6703	2.66354e-56
TENM4	1.6295	3.17649e-56
IPCEF1	1.40437	3.31056e-56
NCAM2	1.48807	4.78897e-56
CHSY3	1.32495	5.04185e-56
EPB41L2	1.76017	7.07819e-56
CSF3R	1.46396	1.45007e-55
SLC2A5	1.39202	1.53029e-55
MYO5A	1.49924	2.11951e-55
GAB2	1.43858	2.42739e-55
DLEU7	1.05262	4.09484e-55
PTPRJ	1.62592	2.42017e-54
CHST11	1.83855	3.388e-54
CPED1	1.45227	9.78004e-54
FRMD5	1.5644	1.3782e-53
RAB31	1.38037	2.09323e-53
AC074327.1	1.31318	2.60921e-53
P2RX7	1.34446	9.99002e-53
RYR1	1.69394	1.0898e-52
NAALADL2	1.51377	8.32633e-52
TMEM156	1.3605	1.65581e-51
RTTN	1.53476	2.35813e-51
BMP2K	1.73983	2.87339e-51
FMN1	1.27534	6.322e-51
CPVL	1.2124	1.2309e-50
SLC24A2	1.29795	1.61932e-50
L3MBTL4	1.49007	1.7821e-50
DST	1.51864	4.73851e-50
AC008691.1	1.70599	8.97114e-50
MANBA	1.34619	4.10262e-49
POU2F2	1.66685	4.58469e-49
PLP1	1.88914	7.39489e-49
WDFY2	1.18841	3.99697e-48
GRB2	1.3387	4.62635e-48
HIVEP3	1.43511	1.52399e-47
RGS1	1.25479	2.99076e-47
EPB41L3	1.4465	5.54035e-47
APOE	1.20874	1.35504e-46
KCNK13	1.25285	3.54566e-46
AC244021.1	2.12908	6.23783e-46
AC120193.1	1.19567	7.8308e-46
PLD1	1.44086	1.27534e-45
RIN3	1.29083	1.73325e-45
NTM	1.22966	3.10411e-45
ZFP36L2	1.54995	3.75778e-45
NCKAP1L	1.23963	5.00968e-45
CD86	1.29321	7.03937e-45
SPATA6	1.32257	4.28636e-44
GAREM1	1.34098	4.30609e-44
CD74	1.32137	4.41945e-44
SOCS6	1.30024	4.91248e-44
SRGAP1	1.30596	5.36164e-44
XYLT1	1.30811	5.91708e-44
TBC1D14	1.43926	7.00258e-44
PDE4B	1.15549	7.445e-44
CTSB	1.18099	1.01828e-43
CYFIP1	1.4283	1.15426e-43
ANKRD44	1.4803	2.05005e-43
NAIP	1.36188	3.33926e-43
KCNQ1	1.41003	4.29988e-43
ITGAX	1.63193	5.45558e-43
HDAC9	1.40165	7.93975e-43
AC087564.1	1.25325	3.93645e-42
GAS7	1.34469	5.01171e-42
SH3BGRL	1.39032	2.16874e-41
FAM168A	1.18469	4.32621e-41
PLCL2	1.17079	5.58043e-41
BIN1	1.41109	6.00242e-41
FP236383.1	2.09026	1.14279e-40
PRKCB	1.08665	1.93786e-40
ALOX5	1.31261	1.98599e-40
HAVCR2	1.18229	2.89965e-40
NCAM1	1.3559	1.11502e-39
ALCAM	1.00502	3.88714e-39
RNF130	1.26993	4.37084e-39
SLC39A11	1.32134	6.23919e-39
CX3CR1	1.2632	1.51717e-38
ACSL1	1.02633	1.82501e-38
C20orf194	1.29577	2.01566e-38
FP671120.1	1.94345	2.31479e-38
RNF13	1.0421	2.70041e-38
AP003086.2	1.01268	2.95421e-38
TANC2	1.17286	5.40433e-38
SCIN	1.21366	7.53132e-38
HLA-DRA	1.24697	1.06156e-37
OXR1	1.82263	2.11531e-37
FRMD4B	1.33183	2.19338e-37
MAP7	1.0579	2.96981e-37
WIPF1	1.01754	3.3684e-37
LDLRAD4	1.53949	3.4035e-37
SPTLC2	1.20132	4.16519e-37
ATM	1.28595	6.23801e-37
APPL2	1.19715	1.13202e-36
SPECC1	1.01155	1.19666e-36
RNF150	1.1823	1.68587e-36
SNX29	1.22427	1.8079e-36
MACROD2	1.53261	1.8558e-36
SSH2	1.32762	2.24671e-36
TMEM144	1.09236	2.46876e-36
ARHGAP12	1.15924	4.65306e-36
DOCK3	1.38062	7.47363e-36
FAM49B	1.33535	7.93712e-36
LAPTM5	1.13854	8.75016e-36
CD53	1.00858	1.23285e-35
CADM2	1.52804	1.327e-35
ANKS1B	1.59904	1.47105e-35
UNC5C	1.19356	3.19225e-35
MAML3	1.23139	3.28213e-35
DIP2B	1.21086	3.58276e-35
GPRIN3	1.14986	6.62398e-35
TTLL7	1.03935	7.21615e-35
PARP8	1.03167	7.39356e-35
JAZF1	1.32749	8.96368e-35
MAF	1.43075	1.00744e-34
NRXN3	1.43084	1.99181e-34
SYT17	1.30435	3.88375e-34
KHDRBS3	1.02025	6.14197e-34
LPAR6	1.45425	8.97547e-34
DTNB	1.29036	9.22363e-34
PREX1	1.2897	1.23584e-33
AC245297.3	1.07472	1.61567e-33
ANK3	1.46983	1.63877e-33
ABHD12	1.17012	7.01603e-33
DIAPH2	1.13527	7.29121e-33
CPM	1.24717	8.4394e-33
ITPR2	1.31961	1.07482e-32
SPOCK1	1.27813	1.44249e-32
FCGBP	1.67573	2.9331e-32
TAB2	1.19034	4.33928e-32
ABR	1.44763	7.69074e-32
CHD9	1.17376	1.13434e-31
TRIM2	1.09777	2.09746e-31
BMPR1A	1.2349	3.30115e-31
RGS10	1.17143	6.12646e-31
OTUD7A	1.16137	8.31329e-31
HTRA1	1.12199	9.85675e-31
CCDC88A	1.01845	9.97127e-31
PHC2	1.08561	1.55542e-30
AC026316.5	0.968695	1.69274e-30
CADM1	1.04208	5.21344e-30
NKAIN2	0.647723	7.20551e-30
SH3RF3	1.13268	1.28666e-29
C1QB	1.05292	2.09727e-29
SLC26A3	1.69373	2.43085e-29
GPM6B	1.22053	3.73837e-29
TFEC	1.04322	5.5955e-29
TNRC18	1.13834	3.06558e-28
CHD7	0.921143	3.17367e-28
TAOK3	1.06373	4.33337e-28
MAML2	0.948711	8.32982e-28
PDE3B	0.955105	9.90821e-28
ABHD15-AS1	1.04454	1.44372e-27
RNF149	1.0543	1.60577e-27
SGK3	0.981458	3.8514e-27
NFATC2	0.890368	7.68231e-27
CIITA	0.989319	1.36399e-26
RASGEF1B	1.59773	1.41027e-26
AKAP6	1.03909	1.96819e-26
ENTPD1	0.907641	2.08588e-26
PEX5L	0.870698	2.15705e-26
KIRREL3	1.13827	3.70304e-26
CCDC91	0.853211	3.8635e-26
RBFOX1	1.9927	4.17713e-26
CELF2	0.987051	4.6731e-26
PSAP	0.939486	1.42146e-25
MITF	0.971713	2.23835e-25
GLUL	1.2565	3.20423e-25
PRKN	1.08591	3.21921e-25
PRKAG2	1.17643	4.22789e-25
RAB10	0.888691	1.19659e-24
MYO9B	1.16623	4.06614e-24
APBA1	0.971856	5.4963e-24
SLA	0.990528	1.31351e-23
TET3	1.17363	1.94847e-23
PDE1C	1.1998	2.09618e-23
ADAP2	1.36054	3.47235e-23
LINC00486	1.26315	3.6641e-23
ENTPD1-AS1	0.872454	4.36325e-23
EVI5	0.937396	5.09384e-23
SH3KBP1	0.927258	7.48658e-23
CDK19	0.824297	7.49069e-23
CACNA1A	1.59547	1.19676e-22
STX7	0.852616	2.14943e-22
SLC44A1	0.758431	2.3209e-22
MT-CO3	1.37442	3.3856e-22
PRKG1	2.32704	4.86833e-22
GTDC1	0.81862	6.70468e-22
MGAT4A	0.953452	8.73803e-22
OGFRL1	0.891627	1.27944e-21
SKAP2	1.072	1.35758e-21
PIK3R1	0.691337	1.91534e-21
NBEA	1.06083	2.66547e-21
STRBP	1.04527	2.85966e-21
USP32	0.880876	2.96449e-21
DPYSL2	1.00501	3.14608e-21
CNTNAP2	1.61847	6.46179e-21
RGS12	0.984384	7.55167e-21
TMCC1	0.805653	9.17806e-21
ANKUB1	0.785876	9.37725e-21
CSMD1	1.70499	9.62742e-21
AKAP10	0.895967	1.35907e-20
CPQ	0.865627	1.5513e-20
CTTNBP2	0.73006	3.68233e-20
ATG4C	0.890035	3.81318e-20
CAPZB	0.729236	5.18889e-20
CARD11	1.30194	5.21833e-20
ARHGAP21	0.884359	5.74496e-20
RCSD1	0.759014	6.60478e-20
ARHGEF6	1.01503	8.08174e-20
LINGO1	1.21422	8.67143e-20
WASHC4	0.81554	1.14292e-19
LIMS1	0.740564	1.38368e-19
FAM135A	0.763768	1.42728e-19
TNRC6A	0.95703	1.75384e-19
SUMF1	0.972165	2.02362e-19
ARRB1	0.956802	2.6385e-19
FNBP1	0.984267	3.03403e-19
SAMHD1	1.02792	4.03361e-19
HCLS1	0.924821	4.53814e-19
PRUNE2	0.950977	5.7522e-19
MAPK10	1.4513	7.35894e-19
UBE2E2	0.787563	7.48398e-19
PTPN2	1.12995	9.56972e-19
SDK1	0.511354	1.38448e-18
UST	1.25528	1.38868e-18
TMEM117	0.756594	1.5313e-18
SUCLG21	0.829433	3.17942e-18
VAV1	1.15912	3.205e-18
TF	1.05315	3.46275e-18
ADK	0.81779	4.64491e-18
ZFP36L1	1.06331	4.66277e-18
LRP1	1.06763	4.74485e-18
ITPR1	0.868303	5.00975e-18
ARMH3	0.933551	6.38338e-18
MAP3K5	0.783962	6.5449e-18
LHFPL2	0.950532	1.06558e-17
SLC25A13	0.772378	1.35677e-17
KDM2A	0.807188	1.56337e-17
CACNA2D3	1.4178	2.05794e-17
UBE2D2	1.13159	2.23035e-17
CDC14B	0.884715	3.86209e-17
CECR2	1.32701	1.63271e-16
FTH1	0.95107	1.71471e-16
PSD3	1.16763	1.773e-16
GPD2	0.850076	2.58072e-16
GALNT2	0.805689	2.58752e-16
CDC42SE2	0.814998	3.06528e-16
NRXN1	1.26356	3.46563e-16
CAMK1D	0.899308	3.97457e-16
SRGAP2C	0.72897	4.36195e-16
TIMP2	0.880426	5.1508e-16
KAZN	1.68211	6.05021e-16
DPP10	1.5975	1.32655e-15
SMURF1	0.728936	1.37431e-15
INO80D	1.10536	1.53493e-15
LRP1B	1.77271	2.00444e-15
ZMYM2	0.676994	2.60585e-15
PXK	1.03936	2.62844e-15
DNMT3A	0.942719	4.24926e-15
C2CD5	1.02786	4.49183e-15
GMDS-DT1	0.760864	4.76524e-15
EVL	0.775917	4.79164e-15
DMD	1.56161	5.20003e-15
WDR7	0.681481	6.6912e-15
ROBO1	1.35464	1.61017e-14
AP1B1	1.01636	1.85324e-14
DLG2	0.761293	2.01125e-14
MT-CO1	1.65727	2.1769e-14
TBC1D2B	0.908286	2.56347e-14
RREB11	0.651796	2.61523e-14
CASC15	1.32754	2.77035e-14
EML4	0.810067	2.78757e-14
PALD11	0.720832	2.80048e-14
CNTN4	1.30174	4.71925e-14
DLGAP1	1.259	6.10093e-14
ST8SIA4	0.755694	6.45599e-14
NTRK3	1.74383	8.46224e-14
ATRN	0.883095	9.09196e-14
SRGAP2	0.88293	1.62325e-13
RBPJ	0.737181	1.77831e-13
PKD21	0.609163	1.89147e-13
RAP1A	0.702333	1.91077e-13
PIP4K2A	0.521336	2.73507e-13
ITM2B	0.64433	3.09444e-13
FHIT	0.718637	3.42123e-13
MVB12B	0.547278	3.50363e-13
NHSL1	0.702233	3.56816e-13
GRID2	1.3467	5.3288e-13
MTSS11	0.686872	5.46067e-13
SENP6	0.601149	5.72306e-13
DCAF6	0.631431	6.49985e-13
WDR70	0.806664	7.47105e-13
PCM1	0.624657	9.3182e-13
ZDHHC14	0.62696	1.30861e-12
SYT1	0.979113	1.37141e-12
ATP9B	0.744346	1.42535e-12
GSN	0.65383	2.53651e-12
SUPT3H	0.577259	3.49913e-12
FMNL3	0.704542	4.05034e-12
CAB39	0.695097	4.20977e-12
FGD4	0.651481	4.34448e-12
DENND3	0.823676	4.38907e-12
JAK21	0.687947	4.82967e-12
PTPRE	0.605223	4.94326e-12
MT-ATP6	1.06697	6.87955e-12
ABI1	0.59828	1.0767e-11
CELF1	0.606248	1.11618e-11
MS4A6A	0.852307	1.28821e-11
ALPK1	0.891548	1.30145e-11
MYCBP2	0.725974	1.31558e-11
TAOK1	0.730918	1.39583e-11
PLEKHA2	0.798473	1.61059e-11
PPP6R2	0.897091	1.87928e-11
CEP170	0.667767	2.1981e-11
DOCK4	0.857738	2.20444e-11
MOB1B	0.895898	2.31379e-11
OSBPL3	0.524402	2.83328e-11
LRRK2	0.709433	3.85571e-11
ZNRF2	0.59028	4.84381e-11
LCOR	0.576399	5.85851e-11
MT-ND3	0.803436	6.44097e-11
LPP	0.716496	7.35997e-11
PAN3	0.587148	8.08508e-11
NFIC	0.975031	8.60632e-11
EPB41	0.964594	1.09569e-10
GPC5	1.7754	1.26509e-10
PNISR	0.763631	1.39358e-10
TET2	0.71955	2.38281e-10
POU2F1	0.612582	2.56028e-10
CLIP2	1.02287	3.8086e-10
ACYP2	0.707441	3.83604e-10
NSMCE2	0.577355	3.94349e-10
CBFA2T2	0.810034	4.11741e-10
FKBP51	0.623982	4.18179e-10
PDE4DIP	0.935246	4.4732e-10
R3HDM2	0.733696	4.70238e-10
MAP3K2	0.568481	5.34425e-10
ZNF652	0.665519	5.39026e-10
IL17RA	0.790568	5.91362e-10
GOLGA4	0.665169	6.81546e-10
ARID1A	0.64535	6.95954e-10
FAM49A	0.849558	8.13317e-10
LSAMP	1.37727	1.01124e-09
PIAS1	0.565602	1.03107e-09
USP24	0.566538	1.11716e-09
KIF16B	0.734564	1.439e-09
MAGI2	0.449576	1.59358e-09
WWOX1	0.599485	2.3405e-09
CASC4	0.99704	2.49409e-09
CHKA	0.767395	2.9861e-09
LPGAT1	0.784574	3.02877e-09
FAM13B	0.609705	3.27327e-09
INPP5D	0.740862	3.48438e-09
BICRAL	0.969716	5.41003e-09
SDCCAG8	0.574227	5.43659e-09
AIG1	0.904088	5.45723e-09
PKN2	0.691021	5.53317e-09
NSD1	0.699858	5.80128e-09
PBRM1	0.649514	7.49454e-09
AUTS21	0.546239	7.94023e-09
ITFG1	0.661952	9.4315e-09
2021-09-07	0.580989	1.03779e-08
KCNIP4	1.37355	1.13201e-08
NSF	0.896864	1.20413e-08
TBC1D121	0.475818	1.27171e-08
GTF2I	0.543185	1.58791e-08
ZNF609	0.662152	1.93833e-08
BTBD9	0.737372	1.9656e-08
HIPK2	0.634839	2.03e-08
SIPA1L11	0.606228	2.10853e-08
BNC21	0.434766	2.16888e-08
PSEN1	0.727859	2.22836e-08
TMSB4X	0.537561	2.68364e-08
GPATCH8	0.658461	2.75419e-08
RNF213	0.659101	2.84272e-08
CLASP21	0.495923	3.09152e-08
ATXN101	0.519957	3.71986e-08
ZSWIM6	0.673252	4.65093e-08
VPS8	0.515876	6.62493e-08
UBL3	0.772456	9.03025e-08
PPP1R21	0.732795	9.90734e-08
INPP4A	0.732667	1.04372e-07
LAMP2	0.719513	1.06442e-07
EPS8	0.776927	1.29379e-07
FAF1	0.647152	1.40288e-07
CDK14	0.961413	1.60294e-07
TRAPPC91	0.670456	1.74327e-07
STK4	0.671487	2.19238e-07
DAB1	1.07227	2.59842e-07
EPS151	0.500354	2.64031e-07
TBL1XR1	0.573984	2.71504e-07
CPEB3	0.700223	3.28157e-07
PACSIN2	0.477938	4.6108e-07
UBE2K	0.487959	4.90347e-07
BPTF	0.624928	5.03128e-07
SCLT1	0.809496	5.41491e-07
ATF6	0.499042	5.56331e-07
PPP1R12B	0.639509	6.72226e-07
BRWD1	0.471406	6.912e-07
TENT2	0.394242	7.10571e-07
RSRC1	0.61481	7.93206e-07
PHF20	0.735784	8.04878e-07
ASH1L	0.588527	1.28785e-06
RAB1A	0.456304	1.46227e-06
COMMD10	0.531206	2.34819e-06
RB1	0.480618	2.47702e-06
TPK11	0.506756	2.54929e-06
SETX	0.52219	2.9828e-06
PHLPP1	0.569776	3.2233e-06
ACTR2	0.629045	5.43125e-06
TFCP2	0.758032	5.45141e-06
ARAP2	0.523356	5.75879e-06
MT-CO2	1.21074	6.39547e-06
AP3B1	0.517593	6.39713e-06
ZNF2921	0.420625	6.6102e-06
RNF111	0.698572	6.89815e-06
SPG11	0.674502	6.90518e-06
RLF	0.586868	7.40654e-06
CACNB2	1.11351	7.454e-06
TUT41	0.606125	7.68115e-06
SSBP2	0.455258	8.16738e-06
BACH1	0.47901	8.56001e-06
OSBPL8	0.594449	9.03075e-06
UBE4B	0.652094	1.01126e-05
TTC171	0.420571	1.02089e-05
TRAF3IP2-AS1	0.674389	1.05671e-05
DMXL1	0.638442	1.05698e-05
SLCO2B11	0.515921	1.2429e-05
LPIN2	0.683052	1.35467e-05
FCHSD2	0.566525	1.36607e-05
ATP8A1	0.544028	1.40901e-05
AKAP9	0.686751	1.45592e-05
ST6GAL1	0.869676	1.49404e-05
REL	0.730926	1.65271e-05
UBAC2	0.500793	1.79061e-05
ARHGEF7	0.624671	1.86656e-05
UBE2E1	0.382002	2.00602e-05
RAP1GDS1	0.436014	2.09838e-05
HERC1	0.427557	2.70064e-05
SRGAP2B	0.463578	3.01327e-05
FBXL20	0.678648	3.15923e-05
NRG3	0.859342	3.30172e-05
MUC20-OT1	0.712418	3.73581e-05
HELZ	0.455477	3.94092e-05
NCOA2	0.502772	3.96634e-05
SNX13	0.438733	4.4007e-05
FNIP2	0.393593	4.84709e-05
MTDH	0.67799	5.22775e-05
PPM1B	0.566233	5.65096e-05
EP300	0.559497	7.73293e-05
SMAD2	0.522863	8.34276e-05
AKAP13	0.469377	8.42583e-05
WASF2	0.447113	8.78078e-05
H2AFY	0.651245	9.75895e-05
OSBPL9	0.718005	9.94716e-05
ELMO1	0.533316	9.97718e-05
MON2	0.458798	0.000101683
TTC3	0.521665	0.00010403
UMAD1	0.504832	0.000120169
TBC1D5	0.501767	0.000131396
EIF4G31	0.411637	0.000133697
RABGAP1L1	0.548557	0.000136756
RBM261	0.373887	0.000139527
STX8	0.670352	0.000165687
MAPKAP1	0.456148	0.000180826
UBR3	0.348786	0.000200551
VPS13C	0.489987	0.000268528
FUT8	0.364058	0.000272911
RASA1	0.353113	0.000287206
BBX	0.365582	0.000371463
EHMT1	0.497394	0.000446842
LONP2	0.577574	0.000520304
MT-ND1	1.17748	0.000528196
KIF1B	0.572133	0.000573162
MLLT101	0.422405	0.000708907
SETD2	0.491191	0.000780353
AGO3	0.490101	0.000815076
LMBRD1	0.740752	0.000899547
RAD51B1	0.262717	0.0012866
RABEP1	0.506227	0.00132201
DPH6	0.972424	0.00135644
CPEB41	0.419137	0.00163661
KIDINS220	0.44017	0.00192055
