# Supplementary material for: Single‐nucleus transcriptome analysis reveals disease‐ and regeneration‐associated endothelial cells in white matter vascular dementia
Source: J Cell Mol Med. 2022 May 11;26(11):3183–95. doi: 10.1111/jcmm.17315 (PMC9170821; doi:10.1111/jcmm.17315)
Supplement: Supplementary file 11 — Tab S10 [file JCMM-26-3183-s007.xlsx]

## Sheet: Endothelia subclusters GO Terms
Supplementary Table 10. Endothelial cell subcluster GO terms and related genes. Related to figure 4.
e1
source	term_name	term_id	adjusted_p_value	negative_log10_of_adjusted_p_value	term_size	query_size	intersection_size	intersections
GO:BP	blood vessel development	GO:0001568	4.33e-10	9.36308	810	405	55	PECAM1,THSD7A,CLDN5,FLT1,EGFL7,ID1,ADIPOR2,ENG,JCAD,RAMP3,TJP1,SMAD7,BMPR2,HIF3A,BSG,LEF1,IL6R,HEG1,SEMA6A,CD34,STAT1,EMP2,EPAS1,PTPRB,PPP1R16B,PDGFB,HES1,FN1,SLC1A1,S1PR1,CEMIP2,SMAD6,C1GALT1,ADAMTS6,ADAM15,TGFBR3,FOXO1,DAB2IP,EGLN1,CTNNB1,EPN2,EFNA1,APOLD1,TIPARP,SEC24B,PRKX,ROBO4,ZMIZ1,HSPG2,PKM,PIK3C2A,CDC42,AKT3,CFLAR,ANXA2
GO:BP	vasculature development	GO:0001944	7.63e-10	9.11735	847	405	56	PECAM1,THSD7A,CLDN5,FLT1,EGFL7,ID1,ADIPOR2,ENG,JCAD,RAMP3,TJP1,SMAD7,BMPR2,HIF3A,BSG,LEF1,PDCD4,IL6R,HEG1,SEMA6A,CD34,STAT1,EMP2,EPAS1,PTPRB,PPP1R16B,PDGFB,HES1,FN1,SLC1A1,S1PR1,CEMIP2,SMAD6,C1GALT1,ADAMTS6,ADAM15,TGFBR3,FOXO1,DAB2IP,EGLN1,CTNNB1,EPN2,EFNA1,APOLD1,TIPARP,SEC24B,PRKX,ROBO4,ZMIZ1,HSPG2,PKM,PIK3C2A,CDC42,AKT3,CFLAR,ANXA2
GO:BP	blood vessel morphogenesis	GO:0048514	1.12e-08	7.95261	723	405	49	PECAM1,THSD7A,CLDN5,FLT1,EGFL7,ID1,ADIPOR2,ENG,JCAD,RAMP3,TJP1,SMAD7,BMPR2,HIF3A,BSG,LEF1,HEG1,SEMA6A,CD34,STAT1,EMP2,EPAS1,PTPRB,PPP1R16B,HES1,FN1,SLC1A1,S1PR1,CEMIP2,C1GALT1,ADAM15,TGFBR3,DAB2IP,EGLN1,CTNNB1,EPN2,EFNA1,APOLD1,TIPARP,SEC24B,PRKX,ROBO4,ZMIZ1,HSPG2,PKM,PIK3C2A,CDC42,AKT3,ANXA2
GO:BP	angiogenesis	GO:0001525	2.08404e-06	5.68109	627	405	41	PECAM1,THSD7A,CLDN5,FLT1,EGFL7,ID1,ADIPOR2,ENG,JCAD,RAMP3,TJP1,HIF3A,BSG,LEF1,SEMA6A,CD34,STAT1,EMP2,EPAS1,PTPRB,PPP1R16B,FN1,S1PR1,CEMIP2,C1GALT1,ADAM15,TGFBR3,DAB2IP,EGLN1,CTNNB1,EPN2,EFNA1,APOLD1,PRKX,ROBO4,HSPG2,PKM,PIK3C2A,CDC42,AKT3,ANXA2
GO:BP	tube morphogenesis	GO:0035239	4.82016e-06	5.31694	975	405	53	PECAM1,THSD7A,CLDN5,FLT1,EGFL7,ID1,ADIPOR2,ENG,JCAD,RAMP3,TJP1,SMAD7,NFIB,BMPR2,TGM2,HIF3A,BSG,LEF1,HEG1,SEMA6A,CD34,STAT1,EMP2,EPAS1,PTPRB,PPP1R16B,HES1,FN1,SLC1A1,S1PR1,CEMIP2,C1GALT1,ADAM15,TGFBR3,DAB2IP,EGLN1,CTNNB1,EPN2,EFNA1,APOLD1,TIPARP,SEC24B,PRKX,ROBO4,LRP6,EPHA4,ZMIZ1,HSPG2,PKM,PIK3C2A,CDC42,AKT3,ANXA2
GO:BP	biological adhesion	GO:0022610	6.84212e-06	5.16481	1501	405	70	VWF,IL4R,PECAM1,SPARCL1,ZBTB16,CLDN5,EGFL7,ID1,TFRC,ENG,JCAD,TJP1,SMAD7,TGM2,PDLIM1,CD99,BSG,LEF1,LAMA3,AFDN,LRRC32,SNED1,SEMA6A,CD34,EMP2,JAM2,MAP3K8,HLA-E,CD2AP,PDGFB,ACTN1,HES1,LIMS2,FN1,S1PR1,SCARB1,ITGA1,GOLPH3,SMAD6,NUAK1,ADAM15,VEZT,ITGA6,DUSP1,PXN,PKP4,CTNNB1,STXBP6,ACTN4,TBCD,EFNA1,CDH11,PRKX,ROBO4,TMOD3,LRP6,EPHA4,ZMIZ1,CTNND1,HLA-A,EPHA3,DENND6A,CDC42,FAM107A,RSU1,NEDD9,ANXA2,DOCK1,PDL…
GO:BP	endothelial cell development	GO:0001885	9.08225e-06	5.04181	69	405	13	PECAM1,CLDN5,ID1,ENG,TJP1,ADD1,AFDN,HEG1,PPP1R16B,PDE4D,CTNNB1,ROBO4,IKBKB
GO:BP	establishment of endothelial barrier	GO:0061028	2.63414e-05	4.57936	50	405	11	PECAM1,CLDN5,ENG,TJP1,ADD1,AFDN,PPP1R16B,PDE4D,CTNNB1,ROBO4,IKBKB
GO:BP	cell migration	GO:0016477	2.86176e-05	4.54337	1684	405	74	PECAM1,SLC7A5,CLDN5,FLT1,LDB2,ID1,ADIPOR2,ENG,JCAD,TJP1,SMAD7,TNS1,BMPR2,PDLIM1,CD99,BSG,LEF1,LAMA3,AFDN,SHROOM2,IL6R,PLAT,SEMA6A,PTPRG,CD34,EMP2,JAM2,LIMA1,SPNS2,IQSEC1,HYAL2,CD2AP,PDGFB,IL1R1,HES1,MTUS1,IGF1R,FN1,PDE4D,S1PR1,GRB10,SCARB1,ITGA1,GOLPH3,RBFOX2,ADAM15,TGFBR3,ITGA6,GNAI2,DUSP1,PXN,DAB2IP,SUN1,RERE,CTNNB1,ACTN4,EFNA1,PRKX,HACE1,ROBO4,EPHA4,ZMIZ1,EPHA3,ARSB,INSR,PIK3C2A,APPL1,CDC42,FA…
e2
source	term_name	term_id	adjusted_p_value	negative_log10_of_adjusted_p_value	term_size	query_size	intersection_size	intersections
GO:BP	intracellular signal transduction	GO:0035556	1.85978e-15	14.7305	2868	628	186	HSP90AA1,HSPA1A,CLIC2,HSPB1,DNAJA1,HSP90AB1,PLCG2,MLKL,IL3RA,CGAS,PRKACB,RPS6KA3,PPP1R15A,ZC3HAV1,APP,MCU,RASGRF2,CASP10,INPP5A,GPR89B,SESN3,SQSTM1,SASH1,ARHGAP5,MFHAS1,CAMK2D,PPP2CB,MCL1,PLCB1,PREX2,CALCRL,GJA1,SOD2,SOD1,DEDD2,CLU,HMGB1,SDCBP,CASP1,CSF1,ARHGEF28,LY96,FGFR1,DOCK9,MSX1,NOTCH1,BANP,NEK10,GNAS,IQCJ-SCHIP1,PMAIP1,NDRG1,MAST4,MKNK2,UBE2B,ASPH,RIN2,ACER2,HIPK1,RAPGEF2,CTNNAL1,CASP4,UBB…
GO:BP	cell death	GO:0008219	1.16104e-14	13.9352	2322	628	159	HSPD1,BAG3,HSPA1A,DNAJB6,HSPB1,DNAJA1,HSP90AB1,CACYBP,FXR1,PLCG2,MLKL,SLC7A11,RPS6KA3,PPP1R15A,NR4A1,APP,NAA16,RASGRF2,CASP10,INPP5A,HSPA9,TCP1,SQSTM1,CAMK2D,PPP2CB,MCL1,UBE2D3,ANXA1,TNFRSF10D,PPID,GJA1,PTPA,SOD2,SOD1,CASP5,STAT3,DEDD2,CLU,GRK5,HMGB1,CASP1,CSF1,LY96,FGFR1,MSX1,NOTCH1,FBXO11,PMAIP1,NDRG1,MKNK2,UBE2B,RYBP,ACER2,HIPK1,RAPGEF2,CASP4,UBB,PAWR,ITGB1,NES,PLAUR,TBX3,JUN,TRIO,TEK,ACVR1,MT…
GO:BP	apoptotic process	GO:0006915	4.22893e-12	11.3738	2018	628	138	HSPD1,BAG3,HSPA1A,DNAJB6,HSPB1,DNAJA1,HSP90AB1,FXR1,SLC7A11,RPS6KA3,PPP1R15A,NR4A1,APP,NAA16,RASGRF2,CASP10,HSPA9,TCP1,SQSTM1,CAMK2D,PPP2CB,MCL1,UBE2D3,ANXA1,TNFRSF10D,PPID,GJA1,PTPA,SOD2,SOD1,CASP5,DEDD2,CLU,GRK5,HMGB1,CASP1,LY96,FGFR1,MSX1,NOTCH1,FBXO11,PMAIP1,NDRG1,MKNK2,UBE2B,RYBP,ACER2,HIPK1,RAPGEF2,CASP4,UBB,PAWR,ITGB1,NES,PLAUR,TBX3,JUN,TRIO,TEK,ACVR1,MTCH1,CDKN1A,TRAF2,ANXA5,YARS,CASP7,FA…
GO:BP	protein folding	GO:0006457	5.43967e-12	11.2644	224	628	37	HSPD1,HSPH1,CHORDC1,PTGES3,BAG3,HSPA4L,DNAJB1,HSP90AA1,HSPE1-MOB4,HSPA1A,DNAJB6,HSPB1,ST13,DNAJA1,HSP90AB1,FKBP4,AHSA1,DNAJA4,HSPA8,CCT4,HSPE1,CCT3,HSPA9,HSPA6,TCP1,CCT5,PPID,NUDC,CLU,RUVBL2,CCT2,CCT8,CCT6A,ERO1A,DNAJB2,HSPA5,DNAJC7
GO:BP	macromolecule localization	GO:0033036	5.89204e-12	11.2297	3238	628	192	HSPD1,BAG3,HSP90AA1,DNAJB6,SNAP23,HSPB1,DNAJA1,HSP90AB1,FKBP4,RANGAP1,SORBS1,HNRNPU,HSPA8,CCT4,SLC7A11,PPP1R15A,HSPA4,GLS,MCU,QKI,CCT3,NOP58,MRPL18,HSPA9,TCP1,GPR89B,PAM,SQSTM1,AHCTF1,MFHAS1,SNX3,MCL1,UBE2D3,CALCRL,ANXA1,CCT5,HNRNPA2B1,OSBPL1A,PPID,ATP11A,GJA1,KIF13A,MSN,STAT3,CLU,PLSCR4,SDCBP,RUVBL2,TBC1D2,CNST,PHLDB2,BMP6,MSX1,TCAF2,BANP,SLBP,GNAS,SLC38A2,PMAIP1,LAMA5,KTN1,ASPH,ZDHHC18,RAPGEF2,…
GO:BP	regulation of molecular function	GO:0065009	1.73228e-11	10.7614	2969	628	179	HSPD1,CHORDC1,PTGES3,DNAJB1,HSP90AA1,HSPA1A,DNAJB6,CLIC2,HSPB1,DNAJA1,HSP90AB1,RANGAP1,HNRNPU,SERPINH1,PLCG2,AHSA1,MLKL,TRIM26,CCT4,PRKACB,RPS6KA3,PPP1R15A,NR4A1,HSPE1,APP,CASP10,EIF5,CRIM1,TCP1,SASH1,ARHGAP5,CAMK2D,PPP2CB,PLCB1,PREX2,ANXA1,HNRNPA2B1,PHACTR1,GJA1,PTPA,SOD1,STAT3,CLU,HMGB1,RUVBL2,CASP1,CSF1,TBC1D2,CNST,FGFR1,DOCK9,MSX1,TCAF2,NOTCH1,SKI,NEK10,GNAS,MGAT5,PMAIP1,ASPH,RIN2,ACER2,IL32,…
GO:BP	chaperone-mediated protein folding	GO:0061077	1.29084e-10	9.88913	59	628	19	HSPH1,CHORDC1,PTGES3,DNAJB1,HSPA1A,HSPB1,ST13,FKBP4,HSPA8,HSPE1,HSPA9,HSPA6,PPID,CLU,CCT2,ERO1A,DNAJB2,HSPA5,DNAJC7
GO:BP	programmed cell death	GO:0012501	1.29554e-10	9.88755	2172	628	141	HSPD1,BAG3,HSPA1A,DNAJB6,HSPB1,DNAJA1,HSP90AB1,FXR1,PLCG2,MLKL,SLC7A11,RPS6KA3,PPP1R15A,NR4A1,APP,NAA16,RASGRF2,CASP10,HSPA9,TCP1,SQSTM1,CAMK2D,PPP2CB,MCL1,UBE2D3,ANXA1,TNFRSF10D,PPID,GJA1,PTPA,SOD2,SOD1,CASP5,DEDD2,CLU,GRK5,HMGB1,CASP1,LY96,FGFR1,MSX1,NOTCH1,FBXO11,PMAIP1,NDRG1,MKNK2,UBE2B,RYBP,ACER2,HIPK1,RAPGEF2,CASP4,UBB,PAWR,ITGB1,NES,PLAUR,TBX3,JUN,TRIO,TEK,ACVR1,MTCH1,CDKN1A,TRAF2,ANXA5,YA…
GO:BP	'de novo' protein folding	GO:0006458	5.14489e-08	7.28862	39	628	14	HSPD1,HSPH1,PTGES3,DNAJB1,HSPA1A,ST13,HSPA8,HSPE1,HSPA9,HSPA6,CCT2,ERO1A,HSPA5,DNAJC7
e3
source	term_name	term_id	adjusted_p_value	negative_log10_of_adjusted_p_value	term_size	query_size	intersection_size	intersections
GO:BP	generation of neurons	GO:0048699	5.49113e-17	16.2603	1599	512	113	SLC1A3,C3,CSF1R,BCL2,SPP1,IL1RAPL1,GLDN,SHTN1,TLR2,ADGRB3,RUNX1,DOCK10,SORL1,SGK1,ANOS1,LPAR1,RUNX2,LYN,TGFBR1,BHLHE41,DSCAM,TIAM1,ZFHX3,ZEB2,SEMA4D,PTPRD,NCK2,TENM4,NCAM2,GAB2,PLP1,GRB2,EPB41L3,APOE,NTM,NCKAP1L,CYFIP1,HDAC9,GAS7,BIN1,NCAM1,ALCAM,CX3CR1,TANC2,APPL2,UNC5C,NRXN3,SYT17,PREX1,ANK3,SPOCK1,BMPR1A,CCDC88A,GPM6B,CHD7,TAOK3,KIRREL3,PSAP,PRKN,RAB10,SH3KBP1,CACNA1A,PRKG1,PIK3R1,DPYSL2,CNTNA…
GO:BP	neurogenesis	GO:0022008	6.74973e-16	15.1707	1722	512	116	SLC1A3,C3,CSF1R,BCL2,SPP1,IL1RAPL1,GLDN,SHTN1,NAV3,TLR2,ADGRB3,RUNX1,P2RY12,DOCK10,SORL1,SGK1,ANOS1,LPAR1,RUNX2,LYN,TGFBR1,BHLHE41,DSCAM,TIAM1,ZFHX3,ZEB2,SEMA4D,PTPRD,NCK2,TENM4,NCAM2,GAB2,PLP1,GRB2,EPB41L3,APOE,NTM,NCKAP1L,CYFIP1,HDAC9,GAS7,BIN1,NCAM1,ALCAM,CX3CR1,TANC2,APPL2,UNC5C,NRXN3,SYT17,PREX1,ANK3,SPOCK1,BMPR1A,CCDC88A,GPM6B,CHD7,TAOK3,KIRREL3,PSAP,PRKN,RAB10,SH3KBP1,CACNA1A,PRKG1,PIK3R1,…
GO:BP	neuron projection development	GO:0031175	2.62857e-15	14.5803	1034	512	84	CSF1R,BCL2,SPP1,IL1RAPL1,SHTN1,ADGRB3,DOCK10,SGK1,ANOS1,LPAR1,LYN,DSCAM,TIAM1,ZEB2,SEMA4D,PTPRD,NCK2,NCAM2,GAB2,PLP1,GRB2,EPB41L3,APOE,NCKAP1L,CYFIP1,GAS7,NCAM1,ALCAM,TANC2,UNC5C,NRXN3,SYT17,PREX1,ANK3,SPOCK1,CCDC88A,GPM6B,TAOK3,KIRREL3,PRKN,RAB10,SH3KBP1,CACNA1A,PRKG1,PIK3R1,DPYSL2,CNTNAP2,LINGO1,SDK1,UST,LRP1,CECR2,NRXN1,CAMK1D,SRGAP2C,SMURF1,EVL,DMD,ROBO1,CNTN4,NTRK3,SRGAP2,RAP1A,GRID2,SYT1,AB…
GO:BP	neuron differentiation	GO:0030182	6.62348e-15	14.1789	1445	512	102	SLC1A3,C3,CSF1R,BCL2,SPP1,IL1RAPL1,GLDN,SHTN1,ADGRB3,RUNX1,DOCK10,SGK1,ANOS1,LPAR1,RUNX2,LYN,TGFBR1,DSCAM,TIAM1,ZFHX3,ZEB2,SEMA4D,PTPRD,NCK2,TENM4,NCAM2,GAB2,PLP1,GRB2,EPB41L3,APOE,NTM,NCKAP1L,CYFIP1,HDAC9,GAS7,BIN1,NCAM1,ALCAM,TANC2,UNC5C,NRXN3,SYT17,PREX1,ANK3,SPOCK1,CCDC88A,GPM6B,TAOK3,KIRREL3,PSAP,PRKN,RAB10,SH3KBP1,CACNA1A,PRKG1,PIK3R1,DPYSL2,CNTNAP2,LINGO1,SDK1,UST,LRP1,CECR2,NRXN1,CAMK1D,S…
GO:BP	cell projection organization	GO:0030030	1.63575e-14	13.7863	1627	512	109	CSF1R,BCL2,SPP1,IL1RAPL1,GLDN,SHTN1,NAV3,ARHGAP24,ADGRB3,P2RY12,DOCK10,SGK1,ANOS1,LPAR1,LYN,TRPM2,TGFBR1,DSCAM,TIAM1,ZEB2,SEMA4D,PTPRD,NCK2,NCAM2,GAB2,P2RX7,RTTN,PLP1,GRB2,EPB41L3,APOE,PLD1,NCKAP1L,SPATA6,CYFIP1,GAS7,NCAM1,ALCAM,TANC2,SCIN,UNC5C,NRXN3,SYT17,PREX1,ANK3,SPOCK1,CCDC88A,GPM6B,TAOK3,KIRREL3,PRKN,RAB10,SH3KBP1,CACNA1A,PRKG1,PIK3R1,DPYSL2,CNTNAP2,CAPZB,ARHGEF6,LINGO1,SDK1,UST,LRP1,CDC14…
GO:BP	actin filament-based process	GO:0030029	2.95524e-13	12.5294	824	512	70	CSF1R,BCL2,CTNNA3,ANK2,SHTN1,MYO1F,CACNA1D,LPAR1,DOCK2,ARHGAP6,TRPM2,ARHGAP25,TGFBR1,NCK2,EPB41L2,MYO5A,FRMD5,FMN1,GRB2,EPB41L3,NCKAP1L,PDE4B,CYFIP1,KCNQ1,GAS7,BIN1,SCIN,WIPF1,SPECC1,SSH2,ARHGAP12,FAM49B,PREX1,DIAPH2,ABR,CCDC88A,GPM6B,PRKN,MYO9B,SH3KBP1,PRKG1,PIK3R1,CAPZB,ARRB1,HCLS1,TF,LRP1,EVL,DMD,NTRK3,SRGAP2,GSN,FMNL3,FGD4,ABI1,TAOK1,EPB41,TMSB4X,EPS8,PACSIN2,ACTR2,CACNB2,FCHSD2,AKAP9,RAP1GDS…
GO:BP	signaling	GO:0023052	6.43954e-13	12.1911	6864	512	284	KCNIP1,SLC1A3,KCNQ3,C3,TNS3,CSF1R,BCL2,CTNNA3,PAG1,APBB1IP,SPP1,ARHGAP22,LRRK1,DOCK5,IL1RAPL1,RASGEF1C,ANK2,SHTN1,SLC8A1,FYB1,PIK3AP1,TLR2,DTNA,ARHGAP24,SYK,ADGRB3,CACNA1D,RUNX1,P2RY12,CSF2RA,DOCK10,DOCK8,SORL1,PLCL1,SGK1,PADI2,BLNK,LY86,MBP,GNG7,ANOS1,SRGAP3,PTPRC,PIK3R5,LPAR1,ARHGAP15,GRK3,DOCK2,RUNX2,LYN,ARHGAP6,TRPM2,ST18,ARHGAP25,TGFBR1,DSCAM,TIAM1,RHBDF2,ZEB2,SEMA4D,PTPRD,NCK2,SPRED1,TENM4,…
GO:BP	small GTPase mediated signal transduction	GO:0007264	1.21804e-12	11.9143	520	512	53	ARHGAP22,DOCK5,RASGEF1C,SHTN1,ARHGAP24,DOCK10,DOCK8,SRGAP3,LPAR1,ARHGAP15,DOCK2,LYN,ARHGAP6,ARHGAP25,TIAM1,GRB2,APOE,PLD1,SRGAP1,CYFIP1,ARHGAP12,DOCK3,FAM49B,LPAR6,PREX1,ABR,CCDC88A,RASGEF1B,MYO9B,ARHGAP21,ARHGEF6,ARRB1,VAV1,PSD3,CDC42SE2,TIMP2,ROBO1,SRGAP2,RAP1A,FGD4,DENND3,DOCK4,FAM13B,EPS8,DAB1,RB1,ARAP2,ARHGEF7,AKAP13,WASF2,ELMO1,MAPKAP1,RASA1
term_size = total number of genes that are part of the GO term
query_size = number of differentially expressed genes in the subclusters
intersection_size = number of subcluster diferentially expressed genes that are common to GO term genes
Intersections = name of genes that are common to both, subcluster and GO term
